# Supplementary material for: (Z)-3-(9-Anthr­yl)-1-(4-bromo­phen­yl)-2-(4-nitro-1H-imidazol-1-yl)prop-2-en-1-one
Source: Acta Crystallogr Sect E Struct Rep Online. 2009 May 23;65(Pt 6):o1396. doi: 10.1107/S1600536809018352 (PMC2969633; doi:10.1107/S1600536809018352)
Supplement: Supplementary file 1 [file e-65-o1396-sup1.cif]

##############################################################################
###                                                                        ###
###        Electronic paper (Acta Crystallographica Section E)             ###
###                                                                        ###
##############################################################################
#                                                                            #
# This CIF contains the data in a paper accepted for publication in Acta     #
# Crystallographica Section E. It conforms to the requirements of Notes      #
# for Authors for Section E, and has been peer reviewed under the auspices   #
# of the IUCr Commission on Journals.                                        #
#                                                                            #
# Full details of the Crystallographic Information File format               #
# are given in the paper "The Crystallographic Information File (CIF):       #
# a New Standard Archive File for Crystallography" by S. R. Hall, F. H.      #
# Allen and I. D. Brown [Acta Cryst. (1991), A47, 655-685].                  #
#                                                                            #
# The current version of the core CIF dictionary is obtainable from          #
# ftp://ftp.iucr.org/pub/cif_core.dic. The current version number is 2.4.    #
#                                                                            #
# Software is freely available for graphical display of the structure(s) in  #
# this CIF.  For information consult the CIF home page http://www.iucr.org/  #
# cif/home.html                                                              #
#                                                                            #
# This file may be used for bona fide research purposes within the           #
# scientific community so long as proper attribution is given to the journal # 
# article from which it was obtained.                                        #
#                                                                            #
##############################################################################
                                             
data_global
_audit_creation_method     'form.cif (version 2.0)'
_journal_data_validation_number     ?
_journal_date_recd_electronic     2009-05-10
_journal_date_accepted     2009-05-14
_journal_name_full     'Acta Crystallographica, Section E'
_journal_year     2009
_journal_volume     65
_journal_issue      6
_journal_page_first     o1396
_journal_page_last     o1396
_journal_paper_category     QO
_journal_coeditor_code     LH2825
_publ_contact_author_name     'Prof. Dr. Zhou, Cheng-He'
_publ_contact_author_address
;
School of Chemistry and Chemical Engineering
Southwest University
Chongqing 400715,
P. R. China
;
_publ_contact_author_email     'zhouch@swu.edu.cn'
_publ_contact_author_fax     '+86-23-68254967'
_publ_contact_author_phone     '+86-23-68254967'
_publ_section_title
;\
(<i>Z</i>)-3-(9-Anthryl)-1-(4-bromophenyl)-2-(4-nitro-1<i>H</i>-imidazol-1-yl)\
prop-2-en-1-one
;
loop_
    _publ_author_name
    _publ_author_footnote
    _publ_author_address
    'Lu, Yi-Hui' .
;
School of Chemistry and Chemical Engineering
Southwest University
Chongqing 400715
People's Republic of China
;
    'Wang, Guang-Zhou' .
;
School of Chemistry and Chemical Engineering
Southwest University
Chongqing 400715
People's Republic of China
;
    'Zhou, Cheng-He' .
;
School of Chemistry and Chemical Engineering
Southwest University
Chongqing 400715
People's Republic of China
;
    'Zhang, Yi-Yi' .
;
School of Chemistry and Chemical Engineering
Southwest University
Chongqing 400715
People's Republic of China
;
_publ_section_synopsis     .
data_I
_audit_creation_method     SHELXL-97
_chemical_name_systematic
;
(<i>Z</i>)-3-(9-Anthryl)-1-(4-bromophenyl)-2-(4-nitro-1<i>H</i>-imidazol-
1-yl)prop-2-en-1-one
;
_chemical_name_common     ?
_chemical_formula_moiety     'C26 H16 Br N3 O3'
_chemical_formula_sum     'C26 H16 Br N3 O3'
_chemical_formula_iupac     'C26 H16 Br N3 O3'
_chemical_formula_weight     498.33
_chemical_melting_point     ?
_symmetry_cell_setting     Triclinic
_symmetry_space_group_name_H-M     'P -1'
_symmetry_space_group_name_Hall     '-P 1'
loop_
    _symmetry_equiv_pos_as_xyz
    'x, y, z'
    '-x, -y, -z'
_cell_length_a     8.1438(11)
_cell_length_b     11.0916(14)
_cell_length_c     12.7979(17)
_cell_angle_alpha     78.146(2)
_cell_angle_beta     86.193(2)
_cell_angle_gamma     70.768(2)
_cell_volume     1068.2(2)
_cell_formula_units_Z     2
_cell_measurement_reflns_used     2344
_cell_measurement_theta_min     2.31
_cell_measurement_theta_max     26.94
_cell_measurement_temperature     292(2)
_exptl_crystal_description     block
_exptl_crystal_colour     orange
_exptl_crystal_size_max     0.13
_exptl_crystal_size_mid     0.12
_exptl_crystal_size_min     0.10
_exptl_crystal_density_diffrn     1.549
_exptl_crystal_density_meas     ?
_exptl_crystal_density_method     'not measured'
_exptl_crystal_F_000     504
_exptl_absorpt_coefficient_mu     1.959
_exptl_absorpt_correction_type     multi-scan
_exptl_absorpt_process_details     '(SADABS; Sheldrick, 1996)'
_exptl_absorpt_correction_T_min     0.7748
_exptl_absorpt_correction_T_max     0.8282
_exptl_special_details
;
;
_diffrn_ambient_temperature     292(2)
_diffrn_radiation_type     MoK\a
_diffrn_radiation_wavelength     0.71073
_diffrn_radiation_source     'fine focus sealed Siemens Mo tube'
_diffrn_radiation_monochromator     graphite
_diffrn_measurement_device_type     'Bruker SMART APEX CCD area-detector'
_diffrn_measurement_method     '0.3\% wide \w exposures'
_diffrn_detector_area_resol_mean     ?
_diffrn_reflns_number     6422
_diffrn_reflns_av_R_equivalents     0.0185
_diffrn_reflns_av_sigmaI/netI     0.0399
_diffrn_reflns_theta_min     2.65
_diffrn_reflns_theta_max     26.50
_diffrn_reflns_theta_full     26.50
_diffrn_measured_fraction_theta_max     0.980
_diffrn_measured_fraction_theta_full     0.976
_diffrn_reflns_limit_h_min     -8
_diffrn_reflns_limit_h_max     10
_diffrn_reflns_limit_k_min     -13
_diffrn_reflns_limit_k_max     13
_diffrn_reflns_limit_l_min     -16
_diffrn_reflns_limit_l_max     15
_diffrn_standards_number     ?
_diffrn_standards_interval_count     ?
_diffrn_standards_interval_time     ?
_diffrn_standards_decay_%     ?
_refine_special_details
;
Refinement of <i>F</i>^2^ against ALL reflections. The weighted <i>R</i>-factor
<i>wR</i> and goodness of fit <i>S</i> are based on <i>F</i>^2^, conventional
<i>R</i>-factors <i>R</i> are based on <i>F</i>, with <i>F</i> set to zero for
negative <i>F</i>^2^. The threshold expression of <i>F</i>^2^ >
\s(<i>F</i>^2^) is used only for calculating <i>R</i>-factors(gt) <i>etc</i>.
and is not relevant to the choice of reflections for refinement.
<i>R</i>-factors based on <i>F</i>^2^ are statistically about twice as large
as those based on <i>F</i>, and <i>R</i>- factors based on ALL data will be
even larger.
;
_reflns_number_total     4315
_reflns_number_gt     3095
_reflns_threshold_expression     I>2\s(I)
_refine_ls_structure_factor_coef     Fsqd
_refine_ls_matrix_type     full
_refine_ls_R_factor_all     0.0666
_refine_ls_R_factor_gt     0.0439
_refine_ls_wR_factor_gt     0.1061
_refine_ls_wR_factor_ref     0.1160
_refine_ls_goodness_of_fit_ref     1.020
_refine_ls_restrained_S_all     1.020
_refine_ls_number_reflns     4315
_refine_ls_number_parameters     298
_refine_ls_number_restraints     0
_refine_ls_hydrogen_treatment     constr
_refine_ls_weighting_scheme     calc
_refine_ls_weighting_details
         'calc w=1/[\s^2^(Fo^2^)+(0.0524P)^2^+0.6665P] where P=(Fo^2^+2Fc^2^)/3'
_atom_sites_solution_hydrogens     geom
_atom_sites_solution_primary     direct
_atom_sites_solution_secondary     difmap
_refine_ls_shift/su_max     0.008
_refine_ls_shift/su_mean     0.001
_refine_diff_density_max     0.563
_refine_diff_density_min     -0.672
_refine_ls_extinction_method     'SHELXL97 (Sheldrick, 2008)'
_refine_ls_extinction_coef     0.0078(11)
_refine_ls_extinction_expression
                                  'Fc^*^=kFc[1+0.001xFc^2^\l^3^/sin(2\q)]^-1/4^'
loop_
    _atom_type_symbol
    _atom_type_description
    _atom_type_scat_dispersion_real
    _atom_type_scat_dispersion_imag
    _atom_type_scat_source
    'C' 'C' 0.0033 0.0016
                         'International Tables Vol C Tables 4.2.6.8 and 6.1.1.4'
    'H' 'H' 0.0000 0.0000
                         'International Tables Vol C Tables 4.2.6.8 and 6.1.1.4'
    'N' 'N' 0.0061 0.0033
                         'International Tables Vol C Tables 4.2.6.8 and 6.1.1.4'
    'O' 'O' 0.0106 0.0060
                         'International Tables Vol C Tables 4.2.6.8 and 6.1.1.4'
    'Br' 'Br' -0.2901 2.4595
                         'International Tables Vol C Tables 4.2.6.8 and 6.1.1.4'
_computing_data_collection     'SMART (Bruker, 2001)'
_computing_cell_refinement     'SAINT (Bruker, 2001)'
_computing_data_reduction     'SAINT (Bruker, 2001)'
_computing_structure_solution     'SHELXS97 (Sheldrick, 2008)'
_computing_structure_refinement     'SHELXL97 (Sheldrick, 2008)'
_computing_molecular_graphics     'PLATON (Spek, 2009)'
_computing_publication_material     'PLATON (Spek, 2009)'
loop_
    _atom_site_type_symbol
    _atom_site_label
    _atom_site_fract_x
    _atom_site_fract_y
    _atom_site_fract_z
    _atom_site_U_iso_or_equiv
    _atom_site_adp_type
    _atom_site_calc_flag
    _atom_site_refinement_flags
    _atom_site_occupancy
    _atom_site_disorder_assembly
    _atom_site_disorder_group
    Br Br1 0.93749(6) 0.89457(4) 0.12755(3) 0.06983(18) Uani d . 1 . .
    C C1 0.4551(4) 0.4031(3) 0.3854(2) 0.0356(6) Uani d . 1 . .
    C C2 0.3193(4) 0.4914(3) 0.4320(2) 0.0406(7) Uani d . 1 . .
    C C3 0.2357(4) 0.6217(3) 0.3799(3) 0.0496(8) Uani d . 1 . .
    H H3 0.2699 0.6506 0.3111 0.060 Uiso calc R 1 . .
    C C4 0.1080(5) 0.7050(4) 0.4276(4) 0.0691(11) Uani d . 1 . .
    H H4 0.0565 0.7902 0.3917 0.083 Uiso calc R 1 . .
    C C5 0.0521(5) 0.6637(5) 0.5312(4) 0.0740(13) Uani d . 1 . .
    H H5 -0.0342 0.7224 0.5639 0.089 Uiso calc R 1 . .
    C C6 0.1223(5) 0.5405(5) 0.5832(3) 0.0647(11) Uani d . 1 . .
    H H6 0.0819 0.5144 0.6509 0.078 Uiso calc R 1 . .
    C C7 0.2583(4) 0.4483(4) 0.5363(2) 0.0510(9) Uani d . 1 . .
    C C8 0.3318(5) 0.3209(4) 0.5877(3) 0.0570(10) Uani d . 1 . .
    H H8 0.2893 0.2930 0.6543 0.068 Uiso calc R 1 . .
    C C9 0.4663(5) 0.2335(4) 0.5435(3) 0.0545(9) Uani d . 1 . .
    C C10 0.5444(7) 0.1041(4) 0.5990(3) 0.0804(14) Uani d . 1 . .
    H H10 0.5007 0.0765 0.6653 0.096 Uiso calc R 1 . .
    C C11 0.6795(8) 0.0206(5) 0.5582(4) 0.0943(17) Uani d . 1 . .
    H H11 0.7273 -0.0642 0.5957 0.113 Uiso calc R 1 . .
    C C12 0.7504(7) 0.0613(4) 0.4575(4) 0.0792(13) Uani d . 1 . .
    H H12 0.8461 0.0034 0.4305 0.095 Uiso calc R 1 . .
    C C13 0.6790(5) 0.1839(3) 0.4007(3) 0.0538(9) Uani d . 1 . .
    H H13 0.7270 0.2092 0.3353 0.065 Uiso calc R 1 . .
    C C14 0.5326(4) 0.2738(3) 0.4394(2) 0.0415(7) Uani d . 1 . .
    C C15 0.5261(4) 0.4522(3) 0.2830(2) 0.0327(6) Uani d . 1 . .
    H H15 0.5626 0.5235 0.2820 0.039 Uiso calc R 1 . .
    C C16 0.5458(4) 0.4098(2) 0.1916(2) 0.0308(6) Uani d . 1 . .
    C C17 0.3147(4) 0.3086(3) 0.1964(2) 0.0391(7) Uani d . 1 . .
    H H17 0.2215 0.3730 0.2185 0.047 Uiso calc R 1 . .
    C C18 0.5712(5) 0.1936(3) 0.1475(3) 0.0456(7) Uani d . 1 . .
    H H18 0.6886 0.1698 0.1296 0.055 Uiso calc R 1 . .
    C C19 0.3157(5) 0.1937(3) 0.1754(2) 0.0448(8) Uani d . 1 . .
    C C20 0.6441(4) 0.4580(3) 0.0995(2) 0.0322(6) Uani d . 1 . .
    C C21 0.7038(4) 0.5703(3) 0.1060(2) 0.0332(6) Uani d . 1 . .
    C C22 0.8822(4) 0.5456(3) 0.1056(2) 0.0422(7) Uani d . 1 . .
    H H22 0.9569 0.4628 0.1014 0.051 Uiso calc R 1 . .
    C C23 0.9499(4) 0.6436(3) 0.1113(3) 0.0490(8) Uani d . 1 . .
    H H23 1.0696 0.6267 0.1122 0.059 Uiso calc R 1 . .
    C C24 0.8383(4) 0.7651(3) 0.1157(2) 0.0438(7) Uani d . 1 . .
    C C25 0.6602(4) 0.7937(3) 0.1138(2) 0.0426(7) Uani d . 1 . .
    H H25 0.5861 0.8775 0.1155 0.051 Uiso calc R 1 . .
    C C26 0.5943(4) 0.6947(3) 0.1094(2) 0.0389(7) Uani d . 1 . .
    H H26 0.4746 0.7121 0.1087 0.047 Uiso calc R 1 . .
    N N1 0.4811(3) 0.3085(2) 0.17774(18) 0.0342(5) Uani d . 1 . .
    N N2 0.4740(4) 0.1210(2) 0.1464(2) 0.0515(7) Uani d . 1 . .
    N N3 0.1680(5) 0.1482(3) 0.1818(3) 0.0663(9) Uani d . 1 . .
    O O1 0.1909(5) 0.0414(3) 0.1602(3) 0.1002(11) Uani d . 1 . .
    O O2 0.0289(5) 0.2194(4) 0.2088(3) 0.0920(10) Uani d . 1 . .
    O O3 0.6822(3) 0.4034(2) 0.02424(17) 0.0464(5) Uani d . 1 . .
loop_
    _atom_site_aniso_label
    _atom_site_aniso_U_11
    _atom_site_aniso_U_22
    _atom_site_aniso_U_33
    _atom_site_aniso_U_12
    _atom_site_aniso_U_13
    _atom_site_aniso_U_23
    Br1 0.0870(3) 0.0579(2) 0.0872(3) -0.0537(2) 0.0032(2) -0.01466(19)
    C1 0.0423(17) 0.0457(16) 0.0284(14) -0.0269(14) 0.0004(12) -0.0071(12)
    C2 0.0426(18) 0.0551(19) 0.0351(16) -0.0264(15) 0.0010(13) -0.0159(14)
    C3 0.048(2) 0.056(2) 0.0514(19) -0.0203(17) 0.0012(15) -0.0194(16)
    C4 0.058(2) 0.073(3) 0.079(3) -0.012(2) -0.004(2) -0.036(2)
    C5 0.049(2) 0.108(4) 0.079(3) -0.021(2) 0.009(2) -0.057(3)
    C6 0.047(2) 0.119(4) 0.047(2) -0.040(2) 0.0134(17) -0.038(2)
    C7 0.0468(19) 0.089(3) 0.0349(17) -0.0403(19) 0.0018(14) -0.0203(17)
    C8 0.065(2) 0.090(3) 0.0297(17) -0.049(2) 0.0024(16) -0.0047(18)
    C9 0.074(3) 0.065(2) 0.0363(17) -0.044(2) -0.0098(17) 0.0023(16)
    C10 0.124(4) 0.070(3) 0.050(2) -0.049(3) -0.018(2) 0.016(2)
    C11 0.156(5) 0.054(3) 0.061(3) -0.030(3) -0.026(3) 0.016(2)
    C12 0.101(3) 0.050(2) 0.076(3) -0.008(2) -0.019(2) -0.009(2)
    C13 0.069(2) 0.0462(19) 0.0451(19) -0.0187(18) -0.0118(17) -0.0038(15)
    C14 0.0523(19) 0.0446(17) 0.0352(16) -0.0268(15) -0.0055(14) -0.0043(13)
    C15 0.0364(16) 0.0331(14) 0.0342(15) -0.0187(12) 0.0007(12) -0.0065(11)
    C16 0.0360(15) 0.0274(13) 0.0345(15) -0.0171(12) -0.0003(11) -0.0066(11)
    C17 0.0398(17) 0.0420(16) 0.0412(16) -0.0219(14) -0.0027(13) -0.0052(13)
    C18 0.054(2) 0.0340(16) 0.0535(19) -0.0187(14) 0.0031(15) -0.0123(13)
    C19 0.062(2) 0.0461(17) 0.0374(16) -0.0354(17) -0.0100(15) 0.0011(13)
    C20 0.0317(15) 0.0346(14) 0.0327(15) -0.0129(12) 0.0002(12) -0.0087(12)
    C21 0.0422(17) 0.0358(15) 0.0265(14) -0.0207(13) 0.0045(11) -0.0049(11)
    C22 0.0423(18) 0.0411(16) 0.0498(18) -0.0197(14) 0.0098(14) -0.0162(14)
    C23 0.0414(18) 0.058(2) 0.061(2) -0.0303(16) 0.0103(15) -0.0203(16)
    C24 0.061(2) 0.0409(17) 0.0423(17) -0.0348(16) 0.0083(14) -0.0084(13)
    C25 0.054(2) 0.0329(15) 0.0429(17) -0.0188(14) 0.0001(14) -0.0040(13)
    C26 0.0395(17) 0.0380(16) 0.0430(17) -0.0178(14) 0.0032(13) -0.0082(13)
    N1 0.0426(14) 0.0311(12) 0.0362(12) -0.0203(11) -0.0023(10) -0.0079(10)
    N2 0.075(2) 0.0366(14) 0.0513(16) -0.0297(15) -0.0045(14) -0.0068(12)
    N3 0.088(3) 0.070(2) 0.063(2) -0.061(2) -0.0171(19) 0.0032(16)
    O1 0.133(3) 0.089(2) 0.121(3) -0.087(2) -0.009(2) -0.0254(19)
    O2 0.074(2) 0.101(2) 0.121(3) -0.063(2) -0.002(2) -0.007(2)
    O3 0.0553(14) 0.0526(13) 0.0437(12) -0.0285(11) 0.0144(10) -0.0226(10)
_geom_special_details
;
All e.s.d.'s (except the e.s.d. in the dihedral angle between two l.s. planes)
are estimated using the full covariance matrix. The cell e.s.d.'s are taken
into account individually in the estimation of e.s.d.'s in distances, angles
and torsion angles; correlations between e.s.d.'s in cell parameters are only
used when they are defined by crystal symmetry. An approximate (isotropic)
treatment of cell e.s.d.'s is used for estimating e.s.d.'s involving l.s.
planes.
;
loop_
    _geom_bond_atom_site_label_1
    _geom_bond_atom_site_label_2
    _geom_bond_site_symmetry_2
    _geom_bond_distance
    _geom_bond_publ_flag
    Br1 C24 . 1.899(3) ?
    C1 C2 . 1.405(4) ?
    C1 C14 . 1.410(4) ?
    C1 C15 . 1.471(4) ?
    C2 C3 . 1.419(5) ?
    C2 C7 . 1.436(4) ?
    C3 C4 . 1.349(5) ?
    C3 H3 . 0.9300 ?
    C4 C5 . 1.408(6) ?
    C4 H4 . 0.9300 ?
    C5 C6 . 1.341(6) ?
    C5 H5 . 0.9300 ?
    C6 C7 . 1.432(5) ?
    C6 H6 . 0.9300 ?
    C7 C8 . 1.379(5) ?
    C8 C9 . 1.379(5) ?
    C8 H8 . 0.9300 ?
    C9 C10 . 1.417(5) ?
    C9 C14 . 1.444(5) ?
    C10 C11 . 1.338(7) ?
    C10 H10 . 0.9300 ?
    C11 C12 . 1.426(7) ?
    C11 H11 . 0.9300 ?
    C12 C13 . 1.358(5) ?
    C12 H12 . 0.9300 ?
    C13 C14 . 1.415(5) ?
    C13 H13 . 0.9300 ?
    C15 C16 . 1.329(4) ?
    C15 H15 . 0.9300 ?
    C16 N1 . 1.434(3) ?
    C16 C20 . 1.487(4) ?
    C17 C19 . 1.353(4) ?
    C17 N1 . 1.359(4) ?
    C17 H17 . 0.9300 ?
    C18 N2 . 1.305(4) ?
    C18 N1 . 1.365(4) ?
    C18 H18 . 0.9300 ?
    C19 N2 . 1.351(4) ?
    C19 N3 . 1.442(4) ?
    C20 O3 . 1.211(3) ?
    C20 C21 . 1.497(4) ?
    C21 C26 . 1.382(4) ?
    C21 C22 . 1.387(4) ?
    C22 C23 . 1.387(4) ?
    C22 H22 . 0.9300 ?
    C23 C24 . 1.365(5) ?
    C23 H23 . 0.9300 ?
    C24 C25 . 1.380(5) ?
    C25 C26 . 1.384(4) ?
    C25 H25 . 0.9300 ?
    C26 H26 . 0.9300 ?
    N3 O1 . 1.222(4) ?
    N3 O2 . 1.224(5) ?
loop_
    _geom_angle_atom_site_label_1
    _geom_angle_atom_site_label_2
    _geom_angle_atom_site_label_3
    _geom_angle_site_symmetry_1
    _geom_angle_site_symmetry_3
    _geom_angle
    _geom_angle_publ_flag
    C2 C1 C14 . . 121.2(3) ?
    C2 C1 C15 . . 118.2(3) ?
    C14 C1 C15 . . 120.3(3) ?
    C1 C2 C3 . . 123.1(3) ?
    C1 C2 C7 . . 119.1(3) ?
    C3 C2 C7 . . 117.7(3) ?
    C4 C3 C2 . . 121.8(4) ?
    C4 C3 H3 . . 119.1 ?
    C2 C3 H3 . . 119.1 ?
    C3 C4 C5 . . 120.4(4) ?
    C3 C4 H4 . . 119.8 ?
    C5 C4 H4 . . 119.8 ?
    C6 C5 C4 . . 120.6(4) ?
    C6 C5 H5 . . 119.7 ?
    C4 C5 H5 . . 119.7 ?
    C5 C6 C7 . . 121.2(4) ?
    C5 C6 H6 . . 119.4 ?
    C7 C6 H6 . . 119.4 ?
    C8 C7 C2 . . 119.4(3) ?
    C8 C7 C6 . . 122.3(3) ?
    C2 C7 C6 . . 118.3(3) ?
    C9 C8 C7 . . 122.1(3) ?
    C9 C8 H8 . . 118.9 ?
    C7 C8 H8 . . 118.9 ?
    C8 C9 C10 . . 121.4(4) ?
    C8 C9 C14 . . 120.0(3) ?
    C10 C9 C14 . . 118.6(4) ?
    C11 C10 C9 . . 121.5(4) ?
    C11 C10 H10 . . 119.2 ?
    C9 C10 H10 . . 119.2 ?
    C10 C11 C12 . . 120.2(4) ?
    C10 C11 H11 . . 119.9 ?
    C12 C11 H11 . . 119.9 ?
    C13 C12 C11 . . 120.4(4) ?
    C13 C12 H12 . . 119.8 ?
    C11 C12 H12 . . 119.8 ?
    C12 C13 C14 . . 121.0(4) ?
    C12 C13 H13 . . 119.5 ?
    C14 C13 H13 . . 119.5 ?
    C1 C14 C13 . . 123.7(3) ?
    C1 C14 C9 . . 118.1(3) ?
    C13 C14 C9 . . 118.1(3) ?
    C16 C15 C1 . . 129.6(2) ?
    C16 C15 H15 . . 115.2 ?
    C1 C15 H15 . . 115.2 ?
    C15 C16 N1 . . 121.6(2) ?
    C15 C16 C20 . . 122.8(2) ?
    N1 C16 C20 . . 115.5(2) ?
    C19 C17 N1 . . 104.3(3) ?
    C19 C17 H17 . . 127.8 ?
    N1 C17 H17 . . 127.8 ?
    N2 C18 N1 . . 112.3(3) ?
    N2 C18 H18 . . 123.9 ?
    N1 C18 H18 . . 123.9 ?
    N2 C19 C17 . . 112.9(3) ?
    N2 C19 N3 . . 121.2(3) ?
    C17 C19 N3 . . 125.9(4) ?
    O3 C20 C16 . . 120.7(2) ?
    O3 C20 C21 . . 121.2(2) ?
    C16 C20 C21 . . 118.0(2) ?
    C26 C21 C22 . . 119.1(3) ?
    C26 C21 C20 . . 124.6(3) ?
    C22 C21 C20 . . 116.3(3) ?
    C23 C22 C21 . . 120.5(3) ?
    C23 C22 H22 . . 119.8 ?
    C21 C22 H22 . . 119.8 ?
    C24 C23 C22 . . 119.0(3) ?
    C24 C23 H23 . . 120.5 ?
    C22 C23 H23 . . 120.5 ?
    C23 C24 C25 . . 122.0(3) ?
    C23 C24 Br1 . . 117.4(2) ?
    C25 C24 Br1 . . 120.6(2) ?
    C26 C25 C24 . . 118.4(3) ?
    C26 C25 H25 . . 120.8 ?
    C24 C25 H25 . . 120.8 ?
    C21 C26 C25 . . 121.0(3) ?
    C21 C26 H26 . . 119.5 ?
    C25 C26 H26 . . 119.5 ?
    C17 N1 C18 . . 106.8(2) ?
    C17 N1 C16 . . 125.3(2) ?
    C18 N1 C16 . . 128.0(2) ?
    C18 N2 C19 . . 103.7(3) ?
    O1 N3 O2 . . 124.9(4) ?
    O1 N3 C19 . . 117.7(4) ?
    O2 N3 C19 . . 117.4(3) ?
loop_
    _geom_torsion_atom_site_label_1
    _geom_torsion_atom_site_label_2
    _geom_torsion_atom_site_label_3
    _geom_torsion_atom_site_label_4
    _geom_torsion_site_symmetry_1
    _geom_torsion_site_symmetry_2
    _geom_torsion_site_symmetry_3
    _geom_torsion_site_symmetry_4
    _geom_torsion
    _geom_torsion_publ_flag
    C14 C1 C2 C3 . . . . -179.0(3) ?
    C15 C1 C2 C3 . . . . 6.7(4) ?
    C14 C1 C2 C7 . . . . -0.3(4) ?
    C15 C1 C2 C7 . . . . -174.6(2) ?
    C1 C2 C3 C4 . . . . -178.6(3) ?
    C7 C2 C3 C4 . . . . 2.6(5) ?
    C2 C3 C4 C5 . . . . -0.7(5) ?
    C3 C4 C5 C6 . . . . -1.4(6) ?
    C4 C5 C6 C7 . . . . 1.5(6) ?
    C1 C2 C7 C8 . . . . -1.2(4) ?
    C3 C2 C7 C8 . . . . 177.6(3) ?
    C1 C2 C7 C6 . . . . 178.7(3) ?
    C3 C2 C7 C6 . . . . -2.5(4) ?
    C5 C6 C7 C8 . . . . -179.5(3) ?
    C5 C6 C7 C2 . . . . 0.5(5) ?
    C2 C7 C8 C9 . . . . 1.9(5) ?
    C6 C7 C8 C9 . . . . -178.0(3) ?
    C7 C8 C9 C10 . . . . 177.8(3) ?
    C7 C8 C9 C14 . . . . -1.1(5) ?
    C8 C9 C10 C11 . . . . -177.3(4) ?
    C14 C9 C10 C11 . . . . 1.7(6) ?
    C9 C10 C11 C12 . . . . 0.9(7) ?
    C10 C11 C12 C13 . . . . -1.6(7) ?
    C11 C12 C13 C14 . . . . -0.4(6) ?
    C2 C1 C14 C13 . . . . -174.5(3) ?
    C15 C1 C14 C13 . . . . -0.3(4) ?
    C2 C1 C14 C9 . . . . 1.1(4) ?
    C15 C1 C14 C9 . . . . 175.3(3) ?
    C12 C13 C14 C1 . . . . 178.5(3) ?
    C12 C13 C14 C9 . . . . 3.0(5) ?
    C8 C9 C14 C1 . . . . -0.4(4) ?
    C10 C9 C14 C1 . . . . -179.4(3) ?
    C8 C9 C14 C13 . . . . 175.4(3) ?
    C10 C9 C14 C13 . . . . -3.6(5) ?
    C2 C1 C15 C16 . . . . -126.2(3) ?
    C14 C1 C15 C16 . . . . 59.4(4) ?
    C1 C15 C16 N1 . . . . 5.8(5) ?
    C1 C15 C16 C20 . . . . -170.6(3) ?
    N1 C17 C19 N2 . . . . 1.0(3) ?
    N1 C17 C19 N3 . . . . -178.9(3) ?
    C15 C16 C20 O3 . . . . 168.5(3) ?
    N1 C16 C20 O3 . . . . -8.1(4) ?
    C15 C16 C20 C21 . . . . -7.7(4) ?
    N1 C16 C20 C21 . . . . 175.6(2) ?
    O3 C20 C21 C26 . . . . 118.6(3) ?
    C16 C20 C21 C26 . . . . -65.2(4) ?
    O3 C20 C21 C22 . . . . -59.7(4) ?
    C16 C20 C21 C22 . . . . 116.5(3) ?
    C26 C21 C22 C23 . . . . 1.7(4) ?
    C20 C21 C22 C23 . . . . -180.0(3) ?
    C21 C22 C23 C24 . . . . -1.0(5) ?
    C22 C23 C24 C25 . . . . -0.4(5) ?
    C22 C23 C24 Br1 . . . . 178.3(2) ?
    C23 C24 C25 C26 . . . . 1.2(5) ?
    Br1 C24 C25 C26 . . . . -177.4(2) ?
    C22 C21 C26 C25 . . . . -0.9(4) ?
    C20 C21 C26 C25 . . . . -179.1(3) ?
    C24 C25 C26 C21 . . . . -0.5(4) ?
    C19 C17 N1 C18 . . . . -0.3(3) ?
    C19 C17 N1 C16 . . . . -178.5(2) ?
    N2 C18 N1 C17 . . . . -0.5(3) ?
    N2 C18 N1 C16 . . . . 177.6(3) ?
    C15 C16 N1 C17 . . . . 53.4(4) ?
    C20 C16 N1 C17 . . . . -129.9(3) ?
    C15 C16 N1 C18 . . . . -124.4(3) ?
    C20 C16 N1 C18 . . . . 52.4(4) ?
    N1 C18 N2 C19 . . . . 1.0(3) ?
    C17 C19 N2 C18 . . . . -1.3(4) ?
    N3 C19 N2 C18 . . . . 178.6(3) ?
    N2 C19 N3 O1 . . . . 0.2(5) ?
    C17 C19 N3 O1 . . . . -180.0(3) ?
    N2 C19 N3 O2 . . . . 179.8(3) ?
    C17 C19 N3 O2 . . . . -0.3(5) ?
loop_
    _geom_hbond_atom_site_label_D
    _geom_hbond_atom_site_label_H
    _geom_hbond_atom_site_label_A
    _geom_hbond_site_symmetry_A
    _geom_hbond_distance_DH
    _geom_hbond_distance_HA
    _geom_hbond_distance_DA
    _geom_hbond_angle_DHA
    C23 H23 O3 2_765 0.93 2.56 3.303(4) 137
