# Supplementary material for: (Z)-3-(9-Anthr­yl)-1-(4-bromo­phen­yl)-2-(4-nitro-1H-imidazol-1-yl)prop-2-en-1-one
Source: Acta Crystallogr Sect E Struct Rep Online. 2009 May 23;65(Pt 6):o1396. doi: 10.1107/S1600536809018352 (PMC2969633; doi:10.1107/S1600536809018352)
Supplement: Supplementary file 2 [file e-65-o1396-Isup2.hkl]

# 
# h,k,l, Fc-squared, Fo-squared, sigma(Fo-squared) and status flag 
# 
data_I
_shelx_title ' 90324ZY2_0m in P-1' 
_shelx_refln_list_code          4 
_shelx_F_calc_maximum      162.33 
_exptl_crystal_F_000       504.00 
_reflns_d_resolution_high  0.7965 
 
loop_ 
 _symmetry_equiv_pos_as_xyz 
 'x, y, z' 
 '-x, -y, -z' 
 
_cell_length_a     8.1438 
_cell_length_b    11.0916 
_cell_length_c    12.7979 
_cell_angle_alpha  78.146 
_cell_angle_beta   86.193 
_cell_angle_gamma  70.768 
 
_shelx_F_squared_multiplier     1.000 
 
loop_ 
 _refln_index_h 
 _refln_index_k 
 _refln_index_l 
 _refln_F_squared_calc 
 _refln_F_squared_meas 
 _refln_F_squared_sigma 
 _refln_observed_status 
   1   0   0      395.81      394.36      7.22 o 
   2   0   0     2215.50     2158.27     33.44 o 
   3   0   0      395.11      380.83      8.60 o 
   4   0   0      182.69      229.87     11.62 o 
   5   0   0     1359.33     1519.71     26.23 o 
   6   0   0        9.40        5.23      3.20 o 
   7   0   0       51.27       64.71      5.49 o 
   8   0   0      120.14      132.17     11.69 o 
  -8   1   0        0.67        3.14      6.83 o 
  -7   1   0        6.82        0.66      4.31 o 
  -6   1   0        0.04       18.57      3.89 o 
  -5   1   0      224.37      222.12     10.85 o 
  -4   1   0      410.69      501.04     15.17 o 
  -3   1   0      392.01      384.85      8.14 o 
  -2   1   0     1180.74     1222.70     19.89 o 
  -1   1   0     8714.95     7955.25     92.63 o 
   1   1   0       70.56       86.15      3.43 o 
   2   1   0        4.13       10.42      2.93 o 
   3   1   0     1166.58     1220.82     19.97 o 
   4   1   0      438.07      483.38     17.42 o 
   5   1   0       36.39       59.26      3.59 o 
   6   1   0      316.36      327.53      8.77 o 
   7   1   0      399.10      395.30     10.64 o 
   8   1   0       88.92       93.03     11.32 o 
   9   1   0       25.07       19.23      9.38 o 
  -8   2   0        1.74       -2.55      7.42 o 
  -7   2   0        9.73        2.08      6.14 o 
  -6   2   0       16.06       11.44      4.28 o 
  -5   2   0       31.86       30.21      4.33 o 
  -4   2   0      322.55      276.36     13.25 o 
  -3   2   0      913.07      924.15     16.48 o 
  -2   2   0      588.67      559.57      7.79 o 
  -1   2   0     1971.05     1951.00     42.50 o 
   0   2   0       14.35       16.97      1.37 o 
   1   2   0      142.79      154.16      2.51 o 
   2   2   0    11012.31    10215.64    224.03 o 
   3   2   0     2670.08     2748.48     42.54 o 
   4   2   0     1090.41     1070.68     23.55 o 
   5   2   0      671.32      635.73     14.59 o 
   6   2   0      705.60      696.95     14.03 o 
   7   2   0      133.17      133.49      6.04 o 
   8   2   0       58.17       55.47      9.57 o 
   9   2   0        0.18       -9.09      8.60 o 
  10   2   0        1.71        1.18     10.51 o 
  -8   3   0        5.96        5.46      7.82 o 
  -7   3   0        7.32        7.63      6.85 o 
  -6   3   0        1.25        5.06      6.12 o 
  -5   3   0      309.52      300.27     13.18 o 
  -4   3   0      426.21      416.07      9.86 o 
  -3   3   0      267.70      256.87      5.03 o 
  -2   3   0     1133.68     1223.33     16.39 o 
  -1   3   0      110.46      117.56      3.80 o 
   0   3   0      926.09      922.19     12.10 o 
   2   3   0     6038.40     5846.94     83.49 o 
   3   3   0     1894.58     1865.22     29.46 o 
   4   3   0      186.91      161.63     10.10 o 
   5   3   0      481.18      514.61     30.28 o 
   6   3   0      170.82      161.56      5.42 o 
   7   3   0        1.81        9.31      6.99 o 
   8   3   0        2.22       -0.05      8.36 o 
   9   3   0       13.43       19.11      9.66 o 
  10   3   0       26.16       16.91     11.01 o 
  -8   4   0        3.30        5.48      9.45 o 
  -7   4   0       47.04       44.67      9.59 o 
  -6   4   0       92.66      104.77     10.23 o 
  -4   4   0       37.43       32.53      6.33 o 
  -3   4   0      159.02      202.73      6.97 o 
  -2   4   0     1027.71     1008.65     14.20 o 
  -1   4   0      350.59      377.25      8.07 o 
   0   4   0     1042.21     1017.27     13.59 o 
   1   4   0     1848.45     1854.50     40.88 o 
   2   4   0      656.44      696.86      9.65 o 
   3   4   0     1719.18     1781.69     22.46 o 
   4   4   0      425.88      400.85      8.08 o 
   5   4   0        5.65       11.22      3.02 o 
   6   4   0      158.16      195.19     11.74 o 
   7   4   0       61.27       58.75      8.24 o 
   8   4   0      398.48      411.48     19.37 o 
   9   4   0       96.84      130.73     14.53 o 
  10   4   0       28.72       45.97     12.19 o 
  -7   5   0        2.95       -3.64      7.91 o 
  -6   5   0        5.50       -5.27      7.02 o 
  -5   5   0        9.38       20.55      7.68 o 
  -4   5   0        2.61        7.77      6.24 o 
  -3   5   0       29.72       25.62      3.03 o 
  -2   5   0      579.08      538.87     16.82 o 
  -1   5   0      628.01      541.52     11.00 o 
   0   5   0      803.38      739.92     10.67 o 
   1   5   0     1277.26     1303.22     17.26 o 
   2   5   0     3791.58     4503.27    119.82 o 
   3   5   0      652.09      770.63     10.90 o 
   4   5   0       83.63      130.69     11.83 o 
   5   5   0      401.28      391.74     14.98 o 
   6   5   0      390.58      358.88     15.76 o 
   7   5   0      825.06      807.52     27.07 o 
   8   5   0        3.62       -3.66      8.17 o 
   9   5   0      170.30      168.64     14.88 o 
  10   5   0       12.46       22.32     11.55 o 
  -7   6   0        1.00       -5.24      8.48 o 
  -6   6   0        8.52       14.50      8.41 o 
  -5   6   0       24.81       12.59      7.61 o 
  -4   6   0      118.36      113.51     10.63 o 
  -3   6   0       16.48       18.02      7.77 o 
  -2   6   0      254.15      267.24     19.89 o 
  -1   6   0      647.09      651.62     13.22 o 
   0   6   0      565.33      585.44      9.21 o 
   1   6   0       52.04       80.33      3.19 o 
   2   6   0      521.91      554.26      8.77 o 
   3   6   0      452.51      489.93      7.95 o 
   4   6   0      237.85      235.91      4.98 o 
   5   6   0     1145.52     1104.53     19.53 o 
   6   6   0      411.41      456.41     18.26 o 
   7   6   0       11.69       13.94      7.61 o 
   8   6   0       99.84      113.13     12.00 o 
   9   6   0       25.94       14.08     10.02 o 
  10   6   0       18.68       23.74     11.58 o 
  -6   7   0        4.93        6.87      9.07 o 
  -5   7   0       53.76       46.91      9.66 o 
  -4   7   0       19.28       22.35      8.24 o 
  -3   7   0      406.27      397.12     16.82 o 
  -2   7   0       74.30       88.14      6.08 o 
  -1   7   0      223.70      223.08      7.53 o 
   0   7   0       15.20       19.39      3.98 o 
   1   7   0      268.10      271.82      5.73 o 
   2   7   0      990.59     1076.96     21.49 o 
   3   7   0      737.38      691.97     10.76 o 
   4   7   0      811.70      791.19     14.99 o 
   5   7   0      502.52      504.04     11.13 o 
   6   7   0      467.67      465.13     18.54 o 
   7   7   0      136.75      164.27     12.78 o 
   8   7   0       29.00       42.71      9.95 o 
   9   7   0        6.20       -5.48      9.17 o 
  -5   8   0        0.72       -3.71      9.26 o 
  -4   8   0       21.46       34.84      9.61 o 
  -3   8   0       79.65      106.85     11.79 o 
  -2   8   0        1.00       -6.24      4.16 o 
  -1   8   0       25.85       22.84      4.60 o 
   0   8   0       21.01       25.20      4.19 o 
   1   8   0     1286.26     1276.87     18.18 o 
   2   8   0     1002.40     1010.66     15.01 o 
   3   8   0      437.69      517.69     26.28 o 
   4   8   0     2089.55     2085.31     34.27 o 
   5   8   0      691.52      692.90     14.29 o 
   6   8   0        0.53       -0.28      6.90 o 
   7   8   0        0.95       25.73      8.53 o 
   8   8   0       83.06       77.58     11.10 o 
   9   8   0       82.99       75.00     12.61 o 
  -5   9   0        0.65       14.81     10.16 o 
  -4   9   0       22.92       18.21      9.99 o 
  -3   9   0        5.60        0.50      8.50 o 
  -2   9   0      196.95      180.79      8.75 o 
  -1   9   0       51.21       57.39      6.06 o 
   0   9   0      452.86      439.23     11.67 o 
   1   9   0      430.25      415.50     10.82 o 
   2   9   0      340.30      349.63      8.02 o 
   3   9   0      227.79      240.09      8.54 o 
   4   9   0      407.79      393.20     10.17 o 
   5   9   0       86.03       96.08      5.85 o 
   6   9   0       74.58       72.47      9.28 o 
   7   9   0      292.80      284.63     16.21 o 
   8   9   0      145.61      166.54     14.32 o 
   9   9   0      168.00      153.19     15.26 o 
  -4  10   0        0.01        4.35     10.32 o 
  -3  10   0       22.55       21.43     11.10 o 
  -2  10   0       20.52       28.28      9.58 o 
  -1  10   0       28.74       39.89      6.13 o 
   0  10   0      367.29      344.38     10.85 o 
   1  10   0      123.34      115.79      6.87 o 
   2  10   0      247.45      240.85      8.51 o 
   3  10   0      102.08      105.48      5.99 o 
   4  10   0        3.62        3.06      3.76 o 
   5  10   0      645.83      660.54     22.09 o 
   6  10   0      208.29      237.98     14.32 o 
   7  10   0      488.54      494.05     21.45 o 
   8  10   0      362.60      372.55     19.70 o 
  -3  11   0       16.60       22.51     12.38 o 
  -2  11   0        3.10        3.48      6.10 o 
  -1  11   0       50.55       45.36      9.54 o 
   0  11   0        6.64        6.07      5.92 o 
   1  11   0       35.56       39.36      5.76 o 
   2  11   0        1.58        2.79      4.53 o 
   3  11   0       64.14       55.77      7.96 o 
   4  11   0      390.17      421.38     15.99 o 
   5  11   0      521.74      499.51     13.15 o 
   6  11   0      741.20      704.24     25.04 o 
   7  11   0      370.32      374.11     18.87 o 
   8  11   0       14.93       15.12     11.22 o 
  -1  12   0        2.94       -5.27      6.23 o 
   0  12   0       42.38       39.86      6.74 o 
   1  12   0        0.52       -0.23      5.34 o 
   2  12   0      202.93      211.14     12.73 o 
   3  12   0       33.35       40.99      8.06 o 
   4  12   0      623.37      626.03     20.88 o 
   6  12   0      220.07      217.49     14.39 o 
   7  12   0       56.53       48.33     11.08 o 
   1  13   0        5.91        9.69      8.36 o 
   2  13   0      119.98      112.68     11.43 o 
   3  13   0      181.56      166.52     12.40 o 
   4  13   0       70.00       77.01     10.09 o 
  -4 -13   1        6.34        7.06      8.06 o 
  -3 -13   1        3.76       -2.29      7.54 o 
  -2 -13   1       69.89       62.58      9.85 o 
  -1 -13   1       12.52       16.82      8.50 o 
  -7 -12   1        2.00        1.72      9.69 o 
  -5 -12   1       42.99       42.50      8.34 o 
  -4 -12   1      169.77      168.64     11.81 o 
  -3 -12   1      151.30      157.21     11.83 o 
  -2 -12   1      101.43      117.92     10.77 o 
  -1 -12   1       76.68       72.36      9.76 o 
   0 -12   1       87.72       86.49      8.08 o 
   1 -12   1        0.89       -0.63      6.27 o 
  -8 -11   1       30.91       40.06     11.06 o 
  -7 -11   1       48.55       64.51     11.01 o 
  -6 -11   1       69.87       87.00     10.89 o 
  -5 -11   1      503.48      478.34     12.78 o 
  -4 -11   1      244.74      230.72     12.50 o 
  -3 -11   1      297.39      296.65     13.84 o 
  -2 -11   1       52.21       70.54      8.67 o 
  -1 -11   1       92.53       95.84     11.47 o 
   0 -11   1        1.94       -0.41      5.02 o 
   1 -11   1        8.89        8.86     11.86 o 
   2 -11   1        1.74       -1.79      6.27 o 
  -8 -10   1      135.86      154.42     14.13 o 
  -7 -10   1      115.03       99.66     11.95 o 
  -6 -10   1      891.32      971.74     30.83 o 
  -5 -10   1      212.87      219.42      8.78 o 
  -4 -10   1       26.10       25.24      4.54 o 
  -3 -10   1      227.76      223.40     11.29 o 
  -2 -10   1        0.94        2.08      3.89 o 
  -1 -10   1       16.40       15.08      4.77 o 
   0 -10   1       31.03       42.63      5.90 o 
   1 -10   1        1.51        4.08      5.06 o 
   2 -10   1       41.95       49.55     12.04 o 
   3 -10   1        3.88        2.17     10.65 o 
  -9  -9   1       88.48       75.12     12.64 o 
  -8  -9   1       54.05       47.81     10.70 o 
  -7  -9   1      553.91      500.09     20.95 o 
  -6  -9   1      284.50      294.74      9.42 o 
  -5  -9   1      119.54      118.72      6.42 o 
  -4  -9   1       90.24      101.89      5.72 o 
  -3  -9   1       16.44       20.95      3.63 o 
  -2  -9   1       48.27       55.22      4.82 o 
  -1  -9   1       88.04       93.48      5.93 o 
   0  -9   1      226.19      221.02      8.32 o 
   1  -9   1      264.65      267.01      9.45 o 
   2  -9   1       80.81       70.87      6.73 o 
   3  -9   1       37.11       28.11      6.13 o 
   4  -9   1        7.81        2.91      8.74 o 
  -9  -8   1      101.64      127.52     14.27 o 
  -8  -8   1      294.32      256.19     16.70 o 
  -7  -8   1      269.63      246.22     15.14 o 
  -6  -8   1      228.61      217.46     19.51 o 
  -5  -8   1        1.97        4.97      3.37 o 
  -4  -8   1       35.97       42.31      4.05 o 
  -3  -8   1      112.38      116.77      5.38 o 
  -2  -8   1      268.88      267.93      6.29 o 
  -1  -8   1     1301.94     1223.06     21.64 o 
   0  -8   1      366.77      385.98     10.26 o 
   1  -8   1      192.00      211.57      8.20 o 
   2  -8   1       59.47       69.96      8.11 o 
   3  -8   1       43.81       51.03      6.27 o 
   4  -8   1        3.86       -3.24      8.10 o 
   5  -8   1       10.42        7.91     10.09 o 
  -9  -7   1       57.81       69.57     12.07 o 
  -8  -7   1      126.85      134.37     12.99 o 
  -7  -7   1       92.45       97.59     10.58 o 
  -6  -7   1      292.17      312.77     12.50 o 
  -5  -7   1       18.37       20.93      4.02 o 
  -4  -7   1      328.83      331.34     12.97 o 
  -3  -7   1      848.89      852.94     12.72 o 
  -2  -7   1      548.60      535.89     15.71 o 
  -1  -7   1      101.67       96.99      3.65 o 
   0  -7   1      997.32     1025.16     18.74 o 
   1  -7   1       28.51       26.92      4.10 o 
   2  -7   1      117.58      122.86      6.93 o 
   3  -7   1        1.92        3.39      4.23 o 
   4  -7   1        2.22       -0.26      7.35 o 
   5  -7   1       19.63       27.76      9.26 o 
   6  -7   1        8.62       10.09      9.33 o 
 -10  -6   1       33.36       39.33     12.31 o 
  -9  -6   1       26.00       29.34     10.42 o 
  -8  -6   1       11.14       10.46      8.76 o 
  -7  -6   1      318.46      268.85     15.38 o 
  -6  -6   1      765.58      793.25     25.80 o 
  -5  -6   1     2058.30     2014.43     65.39 o 
  -4  -6   1      550.13      508.40     10.65 o 
  -3  -6   1     1627.78     1642.48     21.62 o 
  -2  -6   1     1799.25     1843.26     23.96 o 
  -1  -6   1      341.76      314.09      6.03 o 
   0  -6   1       20.74       32.49      5.29 o 
   1  -6   1       45.58       50.15      4.48 o 
   2  -6   1       55.32       67.39      4.91 o 
   3  -6   1      621.21      626.89     14.21 o 
   4  -6   1        1.89        1.18      4.93 o 
   5  -6   1        1.85       -6.76      7.28 o 
   6  -6   1        0.22       -2.06      7.94 o 
   7  -6   1        0.37      -10.91      8.95 o 
 -10  -5   1       14.44        8.10     11.22 o 
  -9  -5   1       81.94       84.07     12.52 o 
  -8  -5   1       28.42       27.36      9.12 o 
  -7  -5   1       62.43       65.13      8.65 o 
  -6  -5   1     2289.41     2254.18     57.31 o 
  -5  -5   1     1610.58     1429.51     37.87 o 
  -4  -5   1     1611.69     1659.99     27.13 o 
  -3  -5   1     1778.83     1844.21     23.59 o 
  -2  -5   1       67.29       75.57      5.30 o 
  -1  -5   1       99.41      102.78      3.06 o 
   0  -5   1        7.60        7.84      3.78 o 
   1  -5   1      147.79      135.18      5.01 o 
   2  -5   1      522.92      513.21     23.45 o 
   3  -5   1       45.00       40.93      3.53 o 
   4  -5   1      118.62      126.99      6.02 o 
   5  -5   1       63.16       56.93      8.72 o 
   6  -5   1       66.64       59.20      9.61 o 
   7  -5   1        1.77        3.85      8.88 o 
 -10  -4   1       56.77       66.52     12.73 o 
  -9  -4   1        3.54        2.13      9.19 o 
  -8  -4   1      402.69      437.47     20.20 o 
  -7  -4   1      194.60      197.93     12.50 o 
  -6  -4   1      546.50      546.89     19.80 o 
  -5  -4   1      174.01      156.27      4.39 o 
  -4  -4   1     2114.18     2285.07     88.90 o 
  -3  -4   1      990.09     1025.66     17.14 o 
  -2  -4   1     1241.74     1265.75     16.40 o 
  -1  -4   1     1462.79     1425.83     18.28 o 
   0  -4   1     6354.40     6277.65     82.03 o 
   1  -4   1       14.72       15.45      2.30 o 
   2  -4   1     2193.04     2221.41     36.85 o 
   3  -4   1      132.43      123.65      3.89 o 
   4  -4   1      337.72      305.47     13.04 o 
   5  -4   1      163.75      185.89     11.24 o 
   6  -4   1        3.25        5.91      6.97 o 
   7  -4   1        0.12       -8.39      7.75 o 
   8  -4   1        4.55       21.00      9.35 o 
 -10  -3   1        1.75       14.17     11.65 o 
  -9  -3   1       63.93       69.33     11.43 o 
  -8  -3   1        1.72        2.50      7.56 o 
  -7  -3   1      191.74      225.41     13.56 o 
  -6  -3   1       14.59       25.16      6.47 o 
  -5  -3   1       24.13       48.78     13.76 o 
  -4  -3   1      155.47      153.07      9.31 o 
  -3  -3   1     4061.83     4219.48     64.44 o 
  -2  -3   1     5003.85     4761.22     95.71 o 
  -1  -3   1     2892.70     2914.19     35.50 o 
   0  -3   1     3126.82     2993.84     36.55 o 
   1  -3   1     5005.00     5369.15     91.21 o 
   2  -3   1       84.24      118.61      3.09 o 
   3  -3   1      363.28      345.58      6.06 o 
   4  -3   1        7.84       22.62      7.93 o 
   5  -3   1      194.19      195.12     10.58 o 
   6  -3   1      175.03      193.94     11.60 o 
   7  -3   1        2.48        5.65      7.25 o 
   8  -3   1       32.67       23.50      9.47 o 
  -9  -2   1        1.16      -12.51      8.34 o 
  -8  -2   1      103.80       97.44     11.17 o 
  -7  -2   1       83.05       90.95      9.80 o 
  -6  -2   1       14.86       20.29      4.59 o 
  -5  -2   1      117.30      117.50      4.25 o 
  -4  -2   1     2383.68     2463.91    110.21 o 
  -3  -2   1     1365.38     1872.69     44.43 o 
  -2  -2   1     1756.40     1603.77     37.47 o 
  -1  -2   1     1358.31     1421.33     32.43 o 
   0  -2   1      453.49      460.30      7.77 o 
   1  -2   1     2357.44     2433.48     36.02 o 
   2  -2   1      265.52      269.12      3.91 o 
   3  -2   1      293.33      318.14     13.31 o 
   4  -2   1      519.16      524.36     11.04 o 
   5  -2   1      136.66      138.77      5.86 o 
   6  -2   1        1.31        7.30      6.00 o 
   7  -2   1       77.29       65.41      9.00 o 
   8  -2   1        5.27        4.02      7.06 o 
   9  -2   1        5.83       21.05      8.60 o 
  -9  -1   1       32.07       30.52     10.70 o 
  -8  -1   1       22.20        0.45      7.87 o 
  -7  -1   1        3.00       12.99      7.37 o 
  -6  -1   1      159.83      139.25      5.67 o 
  -5  -1   1      740.35      717.47     17.11 o 
  -4  -1   1      488.73      454.88     17.26 o 
  -3  -1   1     3847.59     3620.34     55.57 o 
  -2  -1   1      613.42      562.42      9.53 o 
  -1  -1   1     1388.39     1348.20     30.76 o 
   0  -1   1     2242.97     2160.00     31.14 o 
   1  -1   1      824.01      818.10     12.74 o 
   2  -1   1     5272.23     5090.90     51.22 o 
   3  -1   1      110.83       85.36      3.48 o 
   4  -1   1     2522.54     2734.77     43.70 o 
   5  -1   1      210.37      212.34      6.96 o 
   6  -1   1      256.29      228.45      7.93 o 
   7  -1   1        3.25        1.35      5.41 o 
   8  -1   1        0.87       -0.14      6.02 o 
  -9   0   1       21.38       15.71      9.87 o 
  -8   0   1       49.05       48.38      9.35 o 
  -7   0   1       23.48       24.75      4.34 o 
  -6   0   1       15.87       21.25      3.68 o 
  -5   0   1      113.50       94.78      8.08 o 
  -4   0   1     1630.16     1610.68     26.74 o 
  -3   0   1      784.55      832.58     14.58 o 
  -2   0   1      504.33      510.88      9.06 o 
  -1   0   1      644.73      646.96     15.38 o 
   1   0   1     3908.50     3644.93     54.12 o 
   2   0   1     1127.70     1190.58     19.13 o 
   3   0   1     4521.02     4193.19    134.77 o 
   4   0   1       55.56       46.39      3.09 o 
   5   0   1      211.47      196.16      7.89 o 
   6   0   1       28.84       27.41      3.89 o 
   7   0   1       24.61       33.53      9.02 o 
   8   0   1       36.90       50.91      7.91 o 
  -7   1   1       20.03       24.28      5.72 o 
  -6   1   1      433.70      445.07     11.25 o 
  -5   1   1        2.54        0.95      2.79 o 
  -4   1   1      136.82      156.91      5.33 o 
  -3   1   1      407.40      377.45      8.05 o 
  -2   1   1     1702.89     1701.50     26.99 o 
  -1   1   1    24321.48    19589.93    402.41 o 
   1   1   1      612.84      641.50     14.17 o 
   2   1   1       28.96       40.32      1.70 o 
   3   1   1      655.90      751.02     13.10 o 
   4   1   1       27.98       61.81      5.53 o 
   5   1   1        0.45        8.02      5.67 o 
   6   1   1      386.43      410.16     10.02 o 
   7   1   1      245.37      248.94      9.00 o 
   8   1   1       11.76       16.95      5.02 o 
   9   1   1       53.22       56.93     11.58 o 
  -8   2   1       10.03       16.11      7.75 o 
  -7   2   1       16.02       11.10      6.19 o 
  -6   2   1       13.33        5.85      3.98 o 
  -5   2   1      203.41      217.67      7.70 o 
  -4   2   1       15.70       14.31      2.88 o 
  -3   2   1        9.46        9.42      2.25 o 
  -2   2   1     1481.48     1507.16     24.42 o 
  -1   2   1     2831.21     2717.49     58.09 o 
   0   2   1      194.10      176.75      2.89 o 
   1   2   1      346.87      408.73      5.55 o 
   2   2   1    12714.23    11798.15    217.80 o 
   4   2   1       21.83       21.41      2.15 o 
   5   2   1      359.06      341.79      8.03 o 
   6   2   1      227.82      238.03     17.88 o 
   7   2   1      642.09      635.94     24.23 o 
   8   2   1       27.41       22.09      8.22 o 
   9   2   1        9.37        3.28      8.76 o 
  10   2   1        4.37        3.97     10.37 o 
  -8   3   1       11.21       17.20      8.86 o 
  -7   3   1        0.89       -3.57      6.12 o 
  -6   3   1        8.66       15.28      6.80 o 
  -5   3   1      118.77      114.47      5.98 o 
  -4   3   1      320.15      308.46      8.18 o 
  -3   3   1     1376.58     1386.72     23.66 o 
  -2   3   1     1668.37     1532.15     19.08 o 
  -1   3   1     2881.77     3063.98     45.28 o 
   0   3   1      162.76      173.98      3.24 o 
   1   3   1        5.35       18.90      1.89 o 
   2   3   1     1242.85     1383.19     17.37 o 
   4   3   1       27.53       30.36      2.28 o 
   5   3   1     1602.76     1690.14     28.20 o 
   6   3   1      332.11      303.04      7.89 o 
   7   3   1        3.91        6.32      3.17 o 
   8   3   1        0.40       -6.19      7.58 o 
   9   3   1       17.57       10.28     10.04 o 
  10   3   1       28.61       54.76     12.07 o 
  -8   4   1        2.79       -2.91      8.53 o 
  -7   4   1       10.35        9.50      7.58 o 
  -6   4   1       19.43       22.89      7.30 o 
  -5   4   1      810.39      758.43     23.50 o 
  -4   4   1      167.31      162.23      6.48 o 
  -3   4   1      549.55      610.78     18.51 o 
  -2   4   1      200.06      189.16      5.32 o 
  -1   4   1       49.33       56.67      3.16 o 
   0   4   1       96.47      106.84      2.78 o 
   1   4   1     1243.10     1355.91     20.01 o 
   2   4   1      183.71      182.25      3.71 o 
   3   4   1     2240.94     2231.50     27.73 o 
   4   4   1     3092.16     3039.83     47.62 o 
   5   4   1      785.33      735.49     13.81 o 
   6   4   1      710.22      716.18     30.59 o 
   7   4   1       11.49        9.45      7.06 o 
   8   4   1        1.12       17.74      8.62 o 
   9   4   1       55.64       52.42     11.08 o 
  10   4   1        0.58       -9.09     10.65 o 
  -7   5   1        0.30       -9.64      8.13 o 
  -6   5   1       49.01       53.69      9.09 o 
  -5   5   1       11.37       18.59      7.09 o 
  -4   5   1        2.63        5.67      5.81 o 
  -3   5   1       24.44       30.93      2.38 o 
  -2   5   1        0.88       -2.03      4.13 o 
  -1   5   1      204.22      215.08      7.41 o 
   0   5   1      302.10      279.95      5.25 o 
   1   5   1     1501.64     1444.66     18.93 o 
   2   5   1     7989.91     8412.97    100.72 o 
   3   5   1      426.21      384.32      9.12 o 
   4   5   1     1398.46     1375.14     18.13 o 
   5   5   1      183.71      155.89      5.09 o 
   6   5   1       65.46       69.47      4.11 o 
   7   5   1      683.85      723.49     25.16 o 
   8   5   1        2.70        2.13      8.24 o 
   9   5   1      107.14      113.58     13.11 o 
  10   5   1       14.97        5.32     10.65 o 
  -7   6   1        0.07       11.43      8.95 o 
  -6   6   1       37.02       45.57      9.52 o 
  -5   6   1        0.32       -6.14      6.83 o 
  -4   6   1      183.30      167.77     11.46 o 
  -3   6   1     1100.36     1035.67     29.46 o 
  -2   6   1       15.31       11.21      3.41 o 
  -1   6   1      583.38      568.52     12.01 o 
   0   6   1     1177.57     1239.38     42.72 o 
   1   6   1     5521.08     5615.85     68.41 o 
   2   6   1       12.14       25.07      5.94 o 
   3   6   1      187.64      206.59     11.04 o 
   4   6   1        6.28       16.62      1.94 o 
   5   6   1      493.81      508.80     11.32 o 
   6   6   1       90.41       94.92      9.21 o 
   7   6   1       14.80       12.99      7.32 o 
   8   6   1      430.50      399.86     19.37 o 
   9   6   1       16.13       11.06      9.78 o 
  10   6   1        3.44       -8.15      9.83 o 
  -6   7   1       13.70        2.91      8.67 o 
  -5   7   1        2.75      -10.72      7.56 o 
  -4   7   1        0.83       -4.44      6.95 o 
  -3   7   1       15.48       13.72      7.35 o 
  -2   7   1      186.34      192.74      7.62 o 
  -1   7   1      278.71      279.34      8.41 o 
   0   7   1      718.03      751.81     14.74 o 
   1   7   1      866.62      846.63     12.70 o 
   2   7   1       45.23       48.20      2.88 o 
   3   7   1       86.84       89.63      3.56 o 
   4   7   1      558.75      604.11      9.82 o 
   5   7   1     1042.15     1005.53     18.22 o 
   6   7   1      689.75      654.68     22.58 o 
   7   7   1      326.57      347.44     16.96 o 
   8   7   1      176.65      189.22     14.48 o 
   9   7   1      104.69      119.65     13.58 o 
  10   7   1        7.64       -6.69      9.85 o 
  -5   8   1        1.39       -2.10      8.91 o 
  -4   8   1       37.01       45.52      9.80 o 
  -3   8   1       40.85       35.62      8.69 o 
  -2   8   1      335.78      305.20      9.98 o 
  -1   8   1       32.59       35.65      5.12 o 
   0   8   1      307.06      326.09     14.67 o 
   1   8   1      116.18      150.58      8.72 o 
   2   8   1      749.93      786.73     12.43 o 
   3   8   1     1599.79     1624.68     22.16 o 
   4   8   1     1871.13     1779.05     24.00 o 
   5   8   1      696.61      687.80     14.20 o 
   6   8   1      291.14      263.49     13.98 o 
   7   8   1      253.29      269.25     15.50 o 
   8   8   1      179.93      148.42     13.72 o 
   9   8   1       44.61       47.55     11.43 o 
  -5   9   1        1.78       -1.44      9.71 o 
  -4   9   1       20.86       19.21      9.76 o 
  -3   9   1       16.57       21.28      9.85 o 
  -2   9   1        0.20       -3.71      7.51 o 
  -1   9   1       82.83       97.18      8.04 o 
   0   9   1      431.66      407.16     11.16 o 
   1   9   1      302.47      335.33      9.69 o 
   2   9   1      586.80      580.69     10.39 o 
   3   9   1      681.18      716.80     11.93 o 
   4   9   1     1162.98     1118.05     20.54 o 
   5   9   1        5.66        8.24      6.24 o 
   6   9   1       56.69       53.48      9.02 o 
   7   9   1        2.47        3.35      8.10 o 
   8   9   1      139.29      146.22     13.70 o 
   9   9   1       34.48       26.79     11.06 o 
  -4  10   1        2.38       -7.16      9.66 o 
  -3  10   1        9.78       -1.87      9.28 o 
  -2  10   1        1.45       -4.32      8.36 o 
  -1  10   1       16.18       13.00      5.28 o 
   0  10   1      168.58      170.09      8.12 o 
   1  10   1       36.45       41.98      5.27 o 
   2  10   1      253.25      254.28     14.03 o 
   3  10   1      601.47      610.60     11.22 o 
   4  10   1        2.28        2.34      3.83 o 
   5  10   1        6.25        6.66      6.99 o 
   6  10   1       18.56       56.84      9.12 o 
   7  10   1      196.40      189.60     14.32 o 
   8  10   1      187.18      193.85     15.71 o 
   9  10   1      170.38      190.12     17.01 o 
  -3  11   1        5.79       -4.23     10.30 o 
  -2  11   1        7.38        3.97     10.42 o 
  -1  11   1       88.70       92.72      7.97 o 
   0  11   1       14.16       19.66      5.63 o 
   1  11   1      332.78      336.33     11.04 o 
   2  11   1      116.48      122.48      7.28 o 
   3  11   1       76.67       78.10      8.43 o 
   4  11   1      118.83      152.56      7.61 o 
   5  11   1       40.91       36.17      7.98 o 
   6  11   1      513.47      478.03     20.01 o 
   7  11   1      163.41      168.83     14.50 o 
   8  11   1       96.26      105.29     12.97 o 
  -1  12   1       58.78       78.37     14.84 o 
   0  12   1        9.11       11.21      7.93 o 
   1  12   1       19.72       22.67      6.10 o 
   2  12   1       10.36        5.18      5.36 o 
   3  12   1      146.24      129.26     10.46 o 
   4  12   1      198.88      210.76     12.59 o 
   5  12   1      353.47      359.66     17.17 o 
   6  12   1      168.52      180.45     13.63 o 
   7  12   1      211.52      186.57     14.67 o 
   0  13   1        0.25        2.24      6.58 o 
   1  13   1        0.92        5.50      6.24 o 
   2  13   1       38.73       50.41      9.52 o 
   3  13   1      122.92      137.37     11.91 o 
   4  13   1      282.67      298.19     14.79 o 
  -4 -13   2       85.55       81.66     10.58 o 
  -3 -13   2       23.43       22.56      8.74 o 
  -2 -13   2        7.62        3.17      7.82 o 
  -5 -12   2       36.94       41.39      8.76 o 
  -4 -12   2        8.52        1.30      6.66 o 
  -3 -12   2        0.80        5.57      6.95 o 
  -2 -12   2       62.93       74.46      9.83 o 
  -1 -12   2       78.23       73.66      9.83 o 
   0 -12   2       25.58       20.09      6.47 o 
  -7 -11   2      181.07      153.38     13.42 o 
  -6 -11   2       14.53       18.79      5.31 o 
  -5 -11   2        9.26        2.22      6.05 o 
  -4 -11   2        1.96        3.45      6.40 o 
  -3 -11   2      286.12      268.71     13.39 o 
  -2 -11   2      252.52      261.20     13.13 o 
  -1 -11   2       96.06       95.70      9.78 o 
   0 -11   2        0.96       -5.18      5.04 o 
   1 -11   2       30.89       20.18      6.25 o 
   2 -11   2        5.02        0.58      5.84 o 
  -8 -10   2       36.32       27.50     10.82 o 
  -7 -10   2       17.18       20.95      9.43 o 
  -6 -10   2       27.71       36.44      5.34 o 
  -5 -10   2      548.24      555.35     13.83 o 
  -4 -10   2       12.63       14.88      5.98 o 
  -3 -10   2      703.64      695.43     21.64 o 
  -2 -10   2       30.13       32.10      6.73 o 
  -1 -10   2      224.18      210.39      8.63 o 
   0 -10   2        5.16       -2.02      4.64 o 
   1 -10   2        0.17       -1.85      4.89 o 
   2 -10   2        4.17        3.49      5.65 o 
   3 -10   2        8.21        8.05     11.16 o 
  -9  -9   2        1.08        1.37     10.16 o 
  -8  -9   2        6.17        1.58      8.76 o 
  -7  -9   2      190.93      181.26     13.84 o 
  -6  -9   2      419.04      395.37     11.14 o 
  -5  -9   2       25.69       44.26      9.02 o 
  -4  -9   2     1203.02     1211.57     22.35 o 
  -3  -9   2      231.09      228.03     11.06 o 
  -2  -9   2      412.72      400.38     14.67 o 
  -1  -9   2       64.90       62.99      7.89 o 
   0  -9   2        1.26       -4.16      4.85 o 
   1  -9   2      134.91      147.36     10.15 o 
   2  -9   2        2.55       -2.53      4.98 o 
   3  -9   2       46.22       42.63      6.53 o 
   4  -9   2       17.03       10.13     10.65 o 
  -9  -8   2       46.22       60.85     12.40 o 
  -8  -8   2      277.20      245.51     16.56 o 
  -7  -8   2      484.00      475.55     21.02 o 
  -6  -8   2      315.74      302.87      9.32 o 
  -5  -8   2      862.83      833.85     16.80 o 
  -4  -8   2      717.90      696.21     14.36 o 
  -2  -8   2        6.32       14.46      3.17 o 
  -1  -8   2      268.41      322.98      9.05 o 
   0  -8   2      512.94      505.23     12.17 o 
   1  -8   2      178.41      168.99      7.51 o 
   2  -8   2      151.45      141.49      7.46 o 
   3  -8   2        1.25       -2.04      4.73 o 
   4  -8   2       13.66        6.00      8.83 o 
   5  -8   2        2.68       -8.22      8.60 o 
  -9  -7   2       53.75       51.21     12.52 o 
  -8  -7   2      300.76      289.50     17.20 o 
  -7  -7   2       76.17       98.72     10.72 o 
  -6  -7   2       81.67       82.07      5.34 o 
  -5  -7   2       41.53       50.75      4.31 o 
  -4  -7   2       85.81      101.64      5.17 o 
  -3  -7   2      639.54      648.31     12.92 o 
  -2  -7   2      374.85      357.39      6.91 o 
  -1  -7   2     1154.79     1210.90     21.22 o 
   0  -7   2      530.01      537.89     11.83 o 
   1  -7   2      271.20      253.52      8.15 o 
   2  -7   2       19.34       16.49      4.16 o 
   3  -7   2       42.69       36.74      8.56 o 
   4  -7   2        6.63        6.99      6.34 o 
   5  -7   2        0.11       -1.89      8.81 o 
   6  -7   2        2.16       -5.55      9.52 o 
  -9  -6   2       25.60       37.65     10.75 o 
  -8  -6   2       56.42       68.81     10.80 o 
  -7  -6   2       27.43       34.91      8.48 o 
  -6  -6   2      302.03      301.87     14.79 o 
  -5  -6   2      244.29      272.70     12.87 o 
  -4  -6   2      722.34      748.42     20.29 o 
  -3  -6   2      488.65      470.96     14.56 o 
  -2  -6   2     1279.37     1199.22     16.42 o 
  -1  -6   2     3840.16     3780.14     52.24 o 
   0  -6   2      160.81      182.49      4.62 o 
   1  -6   2       31.55       33.97      8.58 o 
   2  -6   2       27.14       27.15      3.99 o 
   3  -6   2        4.14        4.32      6.80 o 
   4  -6   2       90.05       94.34      6.38 o 
   5  -6   2        0.37        2.43      7.51 o 
   6  -6   2       23.17       14.95      9.45 o 
   7  -6   2        0.29       -6.19      8.86 o 
 -10  -5   2        1.15       13.44     10.72 o 
  -9  -5   2      172.82      189.71     15.69 o 
  -8  -5   2        5.76       10.30      8.74 o 
  -7  -5   2      254.30      218.30     13.96 o 
  -6  -5   2      813.27      771.02     24.78 o 
  -5  -5   2      261.64      222.76     11.60 o 
  -4  -5   2     2388.41     2564.60     61.40 o 
  -3  -5   2     2990.22     3019.91     43.10 o 
  -2  -5   2     1668.68     1807.29     23.24 o 
  -1  -5   2       46.86       50.24      2.35 o 
   0  -5   2       68.85      112.45      3.89 o 
   1  -5   2        0.82        4.87      3.79 o 
   2  -5   2      361.90      325.37      8.55 o 
   3  -5   2        3.80        4.59      3.22 o 
   4  -5   2      270.28      268.51      8.04 o 
   5  -5   2        5.64        7.09      6.99 o 
   6  -5   2       49.09       26.60      8.65 o 
   7  -5   2        2.08       -4.32      9.00 o 
 -10  -4   2        6.91        3.31     11.36 o 
  -9  -4   2      120.11      122.20     13.56 o 
  -8  -4   2        2.84       11.27      8.29 o 
  -7  -4   2      229.50      222.46     13.89 o 
  -6  -4   2      482.20      501.79     19.02 o 
  -5  -4   2     1887.87     1789.75     45.62 o 
  -3  -4   2       26.97       32.43      4.23 o 
  -2  -4   2       20.88       45.07      3.85 o 
  -1  -4   2       74.82       74.35      3.31 o 
   0  -4   2       45.34       67.49      2.21 o 
   1  -4   2     1707.84     1783.91     28.16 o 
   2  -4   2      998.90      990.42     17.73 o 
   3  -4   2      985.87      964.85     13.69 o 
   4  -4   2       31.65       32.91      9.43 o 
   5  -4   2     1272.10     1241.96     33.97 o 
   6  -4   2      104.06      108.81     10.96 o 
   7  -4   2        2.07       -1.09      8.72 o 
   8  -4   2       12.67       14.43      9.35 o 
 -10  -3   2        0.40       -9.45     10.91 o 
  -9  -3   2        7.44        8.83      9.50 o 
  -8  -3   2       13.14        8.91      8.93 o 
  -7  -3   2      126.41      141.19     11.48 o 
  -6  -3   2      643.56      578.52     20.13 o 
  -5  -3   2      260.41      265.64     11.65 o 
  -4  -3   2      268.95      236.42     10.18 o 
  -3  -3   2      209.72      266.65      9.90 o 
  -2  -3   2     1019.30      963.17     23.98 o 
  -1  -3   2      994.78     1004.02     13.06 o 
   0  -3   2      355.63      340.44      5.27 o 
   1  -3   2     3418.32     3479.58     51.37 o 
   2  -3   2      317.92      292.33      7.12 o 
   3  -3   2      261.59      242.14      4.22 o 
   4  -3   2       90.59       89.27      7.54 o 
   5  -3   2      326.32      331.24     14.01 o 
   6  -3   2        0.30        0.38      6.19 o 
   7  -3   2        0.83        2.86      7.75 o 
   8  -3   2        7.69       15.07      9.07 o 
  -9  -2   2       11.56       18.00      9.45 o 
  -8  -2   2      112.73      122.20     11.91 o 
  -7  -2   2       76.75       76.99      9.21 o 
  -6  -2   2      254.61      275.16     13.65 o 
  -5  -2   2       49.95       51.32      3.98 o 
  -4  -2   2     1537.83     1505.87     35.85 o 
  -2  -2   2       55.20      114.07      5.60 o 
  -1  -2   2     1846.66     1951.35     30.10 o 
   0  -2   2       23.67       28.60      1.63 o 
   1  -2   2      729.83      697.71     11.67 o 
   2  -2   2     1752.99     1749.73     22.19 o 
   3  -2   2        0.69        2.17      1.38 o 
   4  -2   2      731.07      751.60     14.44 o 
   5  -2   2        6.36        9.35      5.06 o 
   6  -2   2       10.28       11.81      6.64 o 
   7  -2   2      306.21      296.42     14.79 o 
   8  -2   2        7.91        1.20      8.17 o 
  -9  -1   2       31.23       31.18     10.84 o 
  -8  -1   2       18.16       27.80      8.65 o 
  -7  -1   2      105.79      131.63     11.08 o 
  -6  -1   2        0.18       -3.04      2.66 o 
  -5  -1   2      166.28      165.93      5.30 o 
  -4  -1   2      112.23      217.56     25.78 o 
  -3  -1   2     4019.70     3905.09     59.90 o 
  -1  -1   2      829.92      783.28     18.85 o 
   0  -1   2     1240.88     1210.58     17.90 o 
   1  -1   2    14674.89    13508.51    190.92 o 
   2  -1   2      207.98      261.60      3.69 o 
   3  -1   2       14.56       18.47      2.14 o 
   4  -1   2      552.06      573.10     11.62 o 
   5  -1   2      217.96      209.60      7.48 o 
   6  -1   2      160.82      161.14      6.94 o 
   7  -1   2        5.20        1.20      5.69 o 
   8  -1   2       30.55       30.19      8.13 o 
   9  -1   2        7.97        4.44      8.46 o 
  -9   0   2       10.01        9.87     10.18 o 
  -8   0   2        0.90        5.24      7.42 o 
  -7   0   2        0.42        2.88      6.71 o 
  -6   0   2      240.96      210.10      7.16 o 
  -5   0   2      789.33      760.07     14.83 o 
  -4   0   2     1707.61     1733.47     28.86 o 
  -3   0   2     1311.75     1289.15     21.33 o 
  -2   0   2     1708.45     1679.04     26.40 o 
  -1   0   2     1680.79     1585.47     24.49 o 
   0   0   2     1311.18     1430.07     30.66 o 
   1   0   2     1654.21     1640.59     19.18 o 
   2   0   2      187.58      208.47      3.49 o 
   3   0   2     6158.60     5846.85     88.85 o 
   4   0   2      522.61      490.44     10.17 o 
   5   0   2       95.33       79.61      4.41 o 
   6   0   2       60.26       57.01      4.60 o 
   7   0   2        3.76        2.91      4.25 o 
   8   0   2        5.59       -1.77      6.28 o 
  -8   1   2       15.64       17.08      8.08 o 
  -7   1   2       52.75       52.61      5.56 o 
  -6   1   2      232.87      211.41     10.09 o 
  -5   1   2       93.40       96.65      5.04 o 
  -4   1   2     1154.33     1293.24     22.45 o 
  -3   1   2      872.75      900.57     15.88 o 
  -1   1   2      508.78      507.61     12.19 o 
   0   1   2      253.95      270.65      6.66 o 
   1   1   2      990.67      877.22     26.82 o 
   2   1   2     6159.47     6248.65     96.97 o 
   3   1   2     1914.64     1753.29     28.11 o 
   4   1   2     1489.37     1417.79     23.76 o 
   5   1   2      338.49      298.67     11.55 o 
   6   1   2        2.55        3.81      3.14 o 
   7   1   2        1.57        4.68      6.45 o 
   8   1   2        6.77        4.46      4.95 o 
  -7   2   2      188.78      181.67      8.59 o 
  -6   2   2        6.20        5.17      3.76 o 
  -5   2   2      273.52      288.81      8.45 o 
  -4   2   2      134.66      151.22      5.58 o 
  -3   2   2     2224.29     2279.16     36.66 o 
  -2   2   2      157.32      187.56      7.38 o 
  -1   2   2     1008.49     1045.12     23.86 o 
   0   2   2     2152.94     2139.23     45.52 o 
   1   2   2     8483.53     7596.80     94.42 o 
   2   2   2     5298.36     5703.28    163.60 o 
   3   2   2     5978.99     5774.01     87.68 o 
   4   2   2      427.41      443.79     29.26 o 
   5   2   2        6.14       12.32      5.48 o 
   6   2   2      177.39      185.73      7.45 o 
   7   2   2        1.57       15.35      3.66 o 
   8   2   2       61.13       72.13      5.77 o 
   9   2   2        3.90      -11.87      7.91 o 
  -8   3   2       44.47       52.42      9.52 o 
  -7   3   2       14.59       13.63      7.28 o 
  -6   3   2      135.89      135.98      7.20 o 
  -5   3   2       20.39       37.38      4.32 o 
  -4   3   2       53.14       43.47      4.72 o 
  -3   3   2      852.16      785.59     14.80 o 
  -2   3   2     1928.76     1787.51     40.65 o 
  -1   3   2     4615.95     4559.26     96.40 o 
   0   3   2     3193.92     3098.24     65.77 o 
   1   3   2     6755.74     6395.81     76.43 o 
   2   3   2     4191.98     3969.99     47.84 o 
   3   3   2      113.20      149.87     16.30 o 
   4   3   2      290.87      324.55      7.26 o 
   5   3   2     1101.96     1173.38     20.64 o 
   6   3   2      425.25      423.92     14.32 o 
   7   3   2      275.95      286.71      8.69 o 
   8   3   2       49.42       43.32      9.66 o 
   9   3   2       47.37       27.00     10.37 o 
  10   3   2        3.09       -7.89     10.11 o 
  -8   4   2        0.11       -7.65      8.17 o 
  -7   4   2        1.23       -5.29      7.75 o 
  -6   4   2        0.78       -0.21      6.40 o 
  -5   4   2      349.06      332.34      9.67 o 
  -4   4   2      240.79      221.73      7.22 o 
  -3   4   2      234.55      234.31      6.63 o 
  -2   4   2     1256.22     1238.31     21.74 o 
  -1   4   2       92.26       89.03      5.69 o 
   0   4   2      157.42      161.49      4.46 o 
   1   4   2       79.61       84.92      2.51 o 
   2   4   2        6.39       15.11      1.30 o 
   3   4   2     1115.16     1201.58     15.60 o 
   4   4   2     1472.96     1470.98     19.96 o 
   5   4   2      387.64      347.87      8.20 o 
   6   4   2     1838.59     1770.97     30.18 o 
   7   4   2      144.05      142.62      6.07 o 
   8   4   2       54.23       44.06      9.31 o 
   9   4   2        9.75        1.63      9.78 o 
  10   4   2       37.78       47.51     11.79 o 
  -7   5   2        0.76       -1.16      8.46 o 
  -6   5   2       82.76       89.41     10.80 o 
  -5   5   2       13.38       21.35      7.75 o 
  -4   5   2      292.14      261.76     12.97 o 
  -3   5   2       53.61       51.56      3.70 o 
  -2   5   2      124.72      115.16      7.54 o 
  -1   5   2      195.98      194.58      8.86 o 
   0   5   2       47.69       56.12      3.30 o 
   1   5   2     1090.53     1103.04     14.90 o 
   2   5   2     4492.78     4578.76     55.67 o 
   3   5   2     3724.04     3707.68     45.41 o 
   4   5   2     1998.35     2009.00     25.54 o 
   5   5   2     2123.91     2091.99     34.35 o 
   6   5   2       61.58       68.46      5.55 o 
   7   5   2       41.72       48.71      8.46 o 
   8   5   2        1.82       -0.64      7.72 o 
   9   5   2       65.50       58.66     10.96 o 
  10   5   2       83.83       86.91     13.54 o 
  -7   6   2        0.29       15.14      9.14 o 
  -6   6   2        8.61        6.92      8.06 o 
  -5   6   2        5.91       11.88      7.49 o 
  -4   6   2        5.02       18.80      6.83 o 
  -3   6   2      211.97      235.35     12.00 o 
  -2   6   2       56.02       76.49      7.58 o 
  -1   6   2       24.04       16.90      3.23 o 
   0   6   2      881.30      939.03     16.84 o 
   1   6   2     1448.86     1511.36     32.78 o 
   2   6   2      768.02      734.24     10.92 o 
   3   6   2     1303.69     1360.94     18.23 o 
   4   6   2      270.93      263.99      8.96 o 
   5   6   2       34.45       30.97      3.21 o 
   6   6   2      479.03      491.21     11.02 o 
   7   6   2      104.25       87.95      9.66 o 
   8   6   2      198.41      210.50     14.65 o 
   9   6   2       42.44       44.88     10.96 o 
  10   6   2        3.27      -10.87     11.03 o 
  -6   7   2        0.07        6.59      9.66 o 
  -5   7   2        3.72        3.19      8.01 o 
  -4   7   2        7.82       -0.78      6.92 o 
  -3   7   2        7.65       -1.82      6.31 o 
  -2   7   2      111.47      109.11      9.40 o 
  -1   7   2      230.74      199.79      9.04 o 
   0   7   2      870.38      963.50     17.87 o 
   1   7   2      539.48      494.72      8.54 o 
   2   7   2      438.47      504.21      8.62 o 
   3   7   2       41.70       35.22      2.60 o 
   4   7   2        1.31        9.19      2.16 o 
   5   7   2       17.73       49.91      4.94 o 
   6   7   2       17.49       17.98      6.87 o 
   7   7   2      361.32      370.36     16.77 o 
   8   7   2      528.90      523.01     22.37 o 
   9   7   2       69.09       78.78     12.24 o 
  10   7   2       78.31       89.03     14.10 o 
  -5   8   2        0.03       -3.21      9.40 o 
  -4   8   2        8.12        0.28      7.96 o 
  -3   8   2        4.40       14.15      7.70 o 
  -2   8   2       21.70       23.93      7.61 o 
  -1   8   2     1769.58     1670.44     29.11 o 
   0   8   2      395.85      390.41     12.70 o 
   1   8   2      463.85      513.32     19.37 o 
   2   8   2       77.35       89.97      3.86 o 
   3   8   2       82.77      102.90      4.52 o 
   4   8   2     1227.56     1285.80     18.25 o 
   5   8   2      138.89      147.62     10.42 o 
   6   8   2      492.09      457.12     18.76 o 
   7   8   2      935.41      936.03     30.71 o 
   8   8   2       20.21       10.96      8.95 o 
   9   8   2       74.18       72.66     12.38 o 
  -5   9   2        0.11       -7.54      9.45 o 
  -4   9   2       13.03        4.04      9.09 o 
  -3   9   2      106.06      101.70     12.43 o 
  -2   9   2       20.82       19.84      9.02 o 
  -1   9   2       19.50       25.00      5.23 o 
   0   9   2       57.68       86.45      8.34 o 
   1   9   2       96.74      103.90      4.65 o 
   2   9   2      493.27      488.33      9.30 o 
   3   9   2      289.48      323.02      8.48 o 
   4   9   2      144.96      135.27      5.29 o 
   5   9   2      150.92      166.66     11.08 o 
   6   9   2      652.96      635.17     22.89 o 
   7   9   2      163.85      150.05     12.71 o 
   8   9   2       86.20       96.24     12.64 o 
   9   9   2        4.14        5.41     10.72 o 
  -4  10   2        6.01        5.91     10.13 o 
  -3  10   2        9.10       17.29      9.76 o 
  -2  10   2       23.31       54.19     10.80 o 
  -1  10   2        2.73       -2.36      5.22 o 
   0  10   2        0.80        3.96      4.64 o 
   1  10   2      311.69      302.06      9.70 o 
   2  10   2       37.74       42.15      3.80 o 
   3  10   2      886.65      880.88     14.31 o 
   4  10   2       30.73       30.69      4.66 o 
   5  10   2      837.80      771.23     24.85 o 
   6  10   2      130.80      121.37     10.87 o 
   7  10   2       40.96       31.68      9.59 o 
   8  10   2       17.13       25.02      9.73 o 
   9  10   2      143.20      151.63     15.33 o 
  -3  11   2        1.00       14.86     11.55 o 
  -2  11   2        1.68       -6.85      9.38 o 
  -1  11   2        9.96       -4.75      8.58 o 
   0  11   2       10.03        8.39      5.43 o 
   1  11   2      310.00      296.66     10.30 o 
   2  11   2      380.45      391.82     11.48 o 
   3  11   2      253.04      267.16      7.50 o 
   4  11   2       94.23       90.50      7.04 o 
   5  11   2      150.41      135.38     11.39 o 
   6  11   2        1.93        6.90      7.51 o 
   7  11   2       49.55       41.41      9.95 o 
   8  11   2      132.31      136.73     13.75 o 
  -1  12   2       46.43       57.90     12.43 o 
   0  12   2      100.86      105.77     10.36 o 
   1  12   2       35.47       41.70      6.83 o 
   2  12   2       68.44       81.67      8.28 o 
   3  12   2       52.24       54.05      8.41 o 
   5  12   2      104.26       96.74     10.13 o 
   6  12   2      117.43      126.57     11.91 o 
   7  12   2      138.32      138.29     13.44 o 
   0  13   2        2.37        1.92      6.66 o 
   1  13   2       46.77       60.53      7.77 o 
   2  13   2        0.03       -0.61      5.85 o 
   3  13   2       48.46       45.78      9.12 o 
   6  13   2      232.95      294.91     17.24 o 
  -6 -12   3      283.01      286.76     15.00 o 
  -5 -12   3      212.25      189.03     12.66 o 
  -4 -12   3      123.70      154.97     12.12 o 
  -3 -12   3       32.87       30.73      8.32 o 
  -2 -12   3        0.22       -0.21      7.23 o 
  -1 -12   3       11.37        6.99      7.80 o 
   0 -12   3        0.36       -4.98      7.46 o 
  -7 -11   3      290.33      301.02     17.29 o 
  -6 -11   3      390.18      364.29     16.09 o 
  -5 -11   3       64.19       60.03      8.41 o 
  -4 -11   3       93.01      101.86      9.73 o 
  -3 -11   3      183.26      172.94     11.95 o 
  -2 -11   3       21.47       22.84      7.23 o 
  -1 -11   3       71.95       52.21      8.67 o 
   0 -11   3       16.33       23.47      5.81 o 
   1 -11   3       56.96       60.40      7.31 o 
   2 -11   3        0.19        6.13      6.39 o 
  -8 -10   3      181.40      192.03     15.47 o 
  -7 -10   3      143.57      132.81     12.52 o 
  -6 -10   3       21.93       28.85      5.31 o 
  -5 -10   3      109.74      123.48      7.25 o 
  -4 -10   3      173.10      171.57     10.61 o 
  -3 -10   3      206.27      201.22     11.36 o 
  -2 -10   3      196.43      169.40     10.77 o 
  -1 -10   3       30.22       29.24      7.09 o 
   0 -10   3      395.24      372.73     13.72 o 
   1 -10   3        3.05       -2.59      4.96 o 
   2 -10   3       26.66       14.12      5.95 o 
   3 -10   3        8.41        0.16      6.90 o 
  -8  -9   3       19.24        3.19      9.33 o 
  -7  -9   3        0.22        4.44      8.22 o 
  -6  -9   3       19.18       27.16      8.21 o 
  -5  -9   3        3.05       10.77      4.15 o 
  -4  -9   3     1814.99     1843.63     31.66 o 
  -3  -9   3      269.95      256.80     11.79 o 
  -2  -9   3      160.13      167.44      9.90 o 
  -1  -9   3      545.42      548.01     18.19 o 
   0  -9   3       84.81       89.14      6.45 o 
   1  -9   3        4.07        0.08      4.45 o 
   2  -9   3        0.97       -5.09      4.86 o 
   3  -9   3        3.17       -0.84      5.24 o 
   4  -9   3       53.03       47.39     12.02 o 
  -9  -8   3       12.59       15.76     10.65 o 
  -8  -8   3        9.36        5.08      9.38 o 
  -7  -8   3      102.22      126.01     12.96 o 
  -6  -8   3      164.54      184.71      8.03 o 
  -5  -8   3     1489.57     1543.05     28.11 o 
  -4  -8   3       57.99       57.79      5.32 o 
  -3  -8   3      851.44      913.65     35.75 o 
  -2  -8   3      489.64      485.12     15.61 o 
  -1  -8   3       14.70       27.24      4.30 o 
   0  -8   3      267.42      244.61      8.20 o 
   1  -8   3       83.93       82.98      6.01 o 
   2  -8   3      202.37      187.93      8.23 o 
   3  -8   3       87.33       90.78      7.32 o 
   4  -8   3        0.55       -0.08      5.37 o 
   5  -8   3       10.72        6.24      9.61 o 
  -9  -7   3        1.16        4.70      9.80 o 
  -8  -7   3      198.34      203.56     15.14 o 
  -7  -7   3       83.32      130.40     11.74 o 
  -6  -7   3      386.80      365.28     10.16 o 
  -5  -7   3       75.91       79.84      5.21 o 
  -4  -7   3      601.41      576.22     12.50 o 
  -3  -7   3       19.33       19.33      3.27 o 
  -2  -7   3       10.44       12.45      3.81 o 
  -1  -7   3      416.63      404.41     21.27 o 
   0  -7   3      134.51      126.01      5.91 o 
   1  -7   3      445.70      425.56     14.93 o 
   2  -7   3       47.79       73.42      5.68 o 
   3  -7   3       74.53       94.92      6.58 o 
   4  -7   3        8.70        5.13      3.64 o 
   5  -7   3        6.36        9.61      8.79 o 
   6  -7   3        3.25        7.28      9.76 o 
  -9  -6   3       67.19       65.29     12.24 o 
  -8  -6   3       30.66       33.78      9.83 o 
  -7  -6   3       51.23       41.29      9.05 o 
  -6  -6   3      321.62      308.84     15.07 o 
  -5  -6   3      608.22      582.96     20.03 o 
  -4  -6   3      200.96      236.72      7.04 o 
  -3  -6   3      378.16      376.55     10.96 o 
  -2  -6   3      799.54      828.87     12.18 o 
  -1  -6   3      807.14      801.33     11.87 o 
   0  -6   3      341.05      320.59     10.51 o 
   1  -6   3      222.90      222.87      7.14 o 
   2  -6   3       50.80       48.60      4.49 o 
   3  -6   3       46.01       51.57      5.10 o 
   4  -6   3       23.67       20.73      3.68 o 
   5  -6   3        8.60        1.87      7.54 o 
   6  -6   3       52.55       58.61     11.46 o 
  -9  -5   3       11.13       18.26      9.97 o 
  -8  -5   3       76.28       84.03     11.29 o 
  -7  -5   3      539.58      499.17     20.60 o 
  -6  -5   3        3.05       17.06      6.78 o 
  -5  -5   3       52.57       58.04      7.13 o 
  -4  -5   3       38.94       42.38      5.67 o 
  -3  -5   3     1023.04      999.51     33.41 o 
  -2  -5   3     1343.66     1499.32     38.33 o 
  -1  -5   3      527.06      482.11      7.76 o 
   0  -5   3      782.62      764.23     11.04 o 
   1  -5   3      215.57      229.87      6.78 o 
   2  -5   3        0.34        2.10      2.80 o 
   3  -5   3       10.05        4.33      3.32 o 
   4  -5   3        3.20        1.01      2.91 o 
   5  -5   3       58.60       59.86      9.14 o 
   6  -5   3        8.99       12.50      8.60 o 
   7  -5   3       15.65       11.74      9.83 o 
  -9  -4   3      256.14      248.84     17.67 o 
  -8  -4   3        0.22        8.60      8.67 o 
  -7  -4   3        2.57        1.91      6.92 o 
  -6  -4   3      101.26      179.60     11.48 o 
  -5  -4   3      369.78      359.92     14.53 o 
  -4  -4   3     2047.21     2167.15     52.77 o 
  -3  -4   3      300.89      265.83     10.37 o 
  -2  -4   3     1809.90     1802.21     22.89 o 
  -1  -4   3      683.67      636.26      9.20 o 
   0  -4   3       59.18       79.24      2.47 o 
   1  -4   3      642.31      757.40     13.81 o 
   2  -4   3        5.67       10.87      2.74 o 
   3  -4   3      832.47      841.23     16.07 o 
   4  -4   3        3.82        6.34      2.65 o 
   5  -4   3       59.47       78.73      9.09 o 
   6  -4   3       52.49       52.18      9.40 o 
   7  -4   3        4.37        6.73      9.09 o 
  -9  -3   3       31.05       23.01      9.92 o 
  -8  -3   3        5.31        2.93      8.27 o 
  -7  -3   3        4.28        5.93      7.02 o 
  -6  -3   3      492.29      504.13     19.06 o 
  -5  -3   3      479.87      565.74     18.97 o 
  -4  -3   3      233.51      192.55      8.98 o 
  -3  -3   3      937.27      787.46     21.33 o 
  -2  -3   3      664.86      626.82     14.50 o 
  -1  -3   3      874.76      961.69     56.48 o 
   0  -3   3        8.47       12.44      1.49 o 
   1  -3   3     1525.46     1547.76     27.34 o 
   2  -3   3     2249.62     2249.09     34.74 o 
   3  -3   3       72.90       68.70      3.51 o 
   4  -3   3      743.12      735.19     13.44 o 
   5  -3   3        3.66        8.41      6.31 o 
   6  -3   3        2.02        2.83      7.42 o 
   7  -3   3       30.35       35.88      9.28 o 
   8  -3   3        2.46        7.84      8.53 o 
  -9  -2   3        4.12       -6.19      9.80 o 
  -8  -2   3        1.05       -4.61      7.37 o 
  -7  -2   3     1036.55     1038.88     32.20 o 
  -6  -2   3      372.37      363.81     16.09 o 
  -5  -2   3      293.10      292.21     12.47 o 
  -4  -2   3       89.16       76.80      6.35 o 
  -3  -2   3     1187.27     1193.37     30.21 o 
  -2  -2   3      161.64      171.38      6.76 o 
  -1  -2   3     1131.09     1280.96     37.03 o 
   0  -2   3       83.85      100.97      2.23 o 
   1  -2   3     4587.99     4447.59     64.43 o 
   2  -2   3       10.45       16.63      5.44 o 
   3  -2   3     1679.62     1711.12     18.76 o 
   4  -2   3       50.93       62.15      6.35 o 
   5  -2   3      131.94      144.67      9.40 o 
   6  -2   3       16.85       17.93      6.97 o 
   7  -2   3       97.22       82.94     10.11 o 
   8  -2   3        6.59       -1.16      8.01 o 
  -9  -1   3       12.79        6.28      9.26 o 
  -8  -1   3       95.33       88.54     11.58 o 
  -7  -1   3      122.73      131.51     11.24 o 
  -6  -1   3        4.61       15.28      6.07 o 
  -5  -1   3       66.84       92.91      4.91 o 
  -4  -1   3      462.97      540.99     21.70 o 
  -3  -1   3      148.04      151.26      3.97 o 
  -2  -1   3      688.81      693.59     18.02 o 
  -1  -1   3      140.94      170.87     10.63 o 
   0  -1   3    16273.33    15035.65    308.44 o 
   1  -1   3    10706.52    10094.68    143.14 o 
   2  -1   3      142.83      118.67      2.33 o 
   3  -1   3       15.42       14.21      1.41 o 
   4  -1   3      216.59      241.43      6.52 o 
   5  -1   3      225.20      236.02      7.24 o 
   6  -1   3       31.96       43.39      6.66 o 
   7  -1   3       17.12       15.59      6.52 o 
   8  -1   3        3.42       -1.35      6.76 o 
   9  -1   3        1.52       -1.25      8.67 o 
  -9   0   3       12.73       21.31      9.38 o 
  -8   0   3        3.98        9.54      9.17 o 
  -7   0   3        0.26        1.70      6.50 o 
  -6   0   3       24.09       27.18      3.91 o 
  -5   0   3       23.93       38.23      3.50 o 
  -4   0   3     2028.92     2122.94     48.78 o 
  -3   0   3      943.35      857.91     17.02 o 
  -2   0   3     3072.71     2962.18     45.59 o 
  -1   0   3    10145.74     9426.13    193.92 o 
   0   0   3    25275.95    23622.37    484.27 o 
   1   0   3     1928.98     2091.85     25.51 o 
   2   0   3      447.12      436.92      5.36 o 
   3   0   3      870.83      893.63     12.14 o 
   4   0   3     1042.87      966.31     17.25 o 
   5   0   3      112.11      117.35      9.13 o 
   6   0   3      115.30      121.98      5.93 o 
   7   0   3       72.72       71.95      7.72 o 
   8   0   3       96.08       83.08      9.43 o 
   9   0   3        5.56       -2.91      7.30 o 
  -9   1   3        0.10       -6.21      8.98 o 
  -8   1   3       17.54       13.84      9.19 o 
  -7   1   3       80.51       62.79      8.79 o 
  -6   1   3       42.35       44.30      4.61 o 
  -5   1   3      331.34      307.71      8.54 o 
  -4   1   3      541.36      774.23     21.08 o 
  -3   1   3      111.97       93.82      3.90 o 
  -2   1   3      191.17      173.69      4.43 o 
  -1   1   3     1112.24     1041.57     22.98 o 
   0   1   3      380.47      378.01      6.46 o 
   1   1   3     2720.34     2887.80     51.57 o 
   2   1   3     1381.10     1328.98     43.64 o 
   3   1   3     1105.92     1085.63     18.33 o 
   4   1   3      313.65      309.11      7.36 o 
   5   1   3      409.04      380.71      9.10 o 
   6   1   3       37.23       32.37      3.88 o 
   7   1   3      300.52      295.00      9.34 o 
   8   1   3        0.38       -3.80      5.03 o 
   9   1   3        4.57        3.17      6.66 o 
  -8   2   3       10.71       -2.76      7.84 o 
  -7   2   3        3.63        5.87      4.68 o 
  -6   2   3        3.62        7.70      4.06 o 
  -5   2   3       73.27       76.04      4.92 o 
  -4   2   3      337.72      343.24      8.55 o 
  -3   2   3      760.29      800.04     14.78 o 
  -1   2   3       65.07       72.71      3.76 o 
   0   2   3     1371.30     1382.76     30.24 o 
   1   2   3       15.55       50.27      3.19 o 
   2   2   3    26349.74    21636.33    649.73 o 
   3   2   3     2208.86     2092.10     57.29 o 
   4   2   3      283.76      267.77     24.27 o 
   5   2   3       67.75       67.39      3.89 o 
   6   2   3      394.14      392.11     25.93 o 
   7   2   3      133.94      124.29      6.25 o 
   8   2   3       49.27       57.33     10.55 o 
  -7   3   3       12.00       14.06      6.85 o 
  -6   3   3      128.27      131.75      7.22 o 
  -5   3   3      206.43      213.60      7.82 o 
  -4   3   3       11.17       16.83      3.37 o 
  -3   3   3        5.52        8.19      2.48 o 
  -1   3   3      599.02      627.89     16.23 o 
   0   3   3     1124.22     1087.00     24.80 o 
   1   3   3     1265.89     1250.48     37.65 o 
   2   3   3      628.61      547.38     10.01 o 
   3   3   3      352.87      323.24      7.12 o 
   4   3   3      393.31      402.18      8.64 o 
   5   3   3       49.58       64.98      3.83 o 
   6   3   3      129.87      127.37      5.46 o 
   7   3   3        1.44        1.71      4.28 o 
   8   3   3       36.08       40.08      5.09 o 
   9   3   3       70.84       83.88     11.43 o 
  -7   4   3        8.46       12.57      8.10 o 
  -6   4   3        3.00       13.72      6.85 o 
  -5   4   3       16.68       23.56      4.51 o 
  -4   4   3      296.52      254.10      8.01 o 
  -3   4   3        2.08        5.76      2.45 o 
  -2   4   3     1603.38     1663.61     39.24 o 
  -1   4   3     1720.95     1750.94     40.02 o 
   0   4   3     1001.05      910.51     22.04 o 
   1   4   3      240.27      271.86      6.11 o 
   2   4   3     1376.45     1386.17     17.83 o 
   3   4   3     1348.67     1432.35     18.35 o 
   4   4   3     6541.17     6916.25     96.24 o 
   5   4   3       34.74       36.62      3.19 o 
   6   4   3      616.59      613.15     15.45 o 
   7   4   3      356.51      359.73     10.37 o 
   8   4   3      350.27      380.77     18.19 o 
   9   4   3        0.71       -1.82      8.74 o 
  10   4   3        8.45       13.61     11.48 o 
  -7   5   3        1.84        3.35      8.55 o 
  -6   5   3       23.03       16.49      8.06 o 
  -5   5   3        0.45       -5.36      5.88 o 
  -4   5   3       21.59       21.52      3.86 o 
  -3   5   3      137.92      125.82      5.57 o 
  -2   5   3      400.15      344.07     12.66 o 
  -1   5   3      148.36      112.77      6.99 o 
   0   5   3     1096.43     1132.66     27.52 o 
   1   5   3       84.45       83.31      2.88 o 
   2   5   3       98.29      102.10      5.41 o 
   3   5   3      965.01     1181.18     15.75 o 
   4   5   3       15.40       22.53      3.72 o 
   5   5   3     2486.01     2505.41     40.75 o 
   6   5   3      422.94      410.11      9.96 o 
   7   5   3       91.47       92.97      7.70 o 
   8   5   3        1.93       -5.81      7.23 o 
   9   5   3       41.18       34.54     10.28 o 
  10   5   3       30.30       47.98     12.61 o 
  -7   6   3        3.09       -3.24      9.19 o 
  -6   6   3        2.16       -0.71      7.87 o 
  -5   6   3      110.73      106.63     10.49 o 
  -4   6   3       41.81       48.19      7.96 o 
  -3   6   3       95.53      109.43     10.55 o 
  -2   6   3      154.86      151.85      9.33 o 
  -1   6   3      328.07      371.44     13.56 o 
   0   6   3      171.72      180.05      5.77 o 
   1   6   3       11.06       11.17      1.94 o 
   2   6   3      298.72      308.50      8.67 o 
   3   6   3     1134.86     1100.66     15.16 o 
   4   6   3      532.53      536.24      8.54 o 
   5   6   3      514.10      487.02     16.04 o 
   6   6   3        5.35       45.57      7.87 o 
   7   6   3       50.77       38.36      8.17 o 
   8   6   3       17.01       20.48      8.62 o 
   9   6   3       12.78        2.83      9.14 o 
  10   6   3        2.16       -9.92     10.77 o 
  -6   7   3       32.14       23.29      9.61 o 
  -5   7   3       10.62        3.24      7.91 o 
  -4   7   3       21.74       27.99      7.98 o 
  -3   7   3      133.06      148.73     11.29 o 
  -2   7   3       79.96      108.62      9.45 o 
  -1   7   3       62.87       56.55      7.30 o 
   0   7   3      230.13      230.78     11.48 o 
   1   7   3      465.60      442.05      9.07 o 
   2   7   3     1291.88     1326.25     18.29 o 
   3   7   3     1017.19     1005.73     14.46 o 
   4   7   3     1048.91      988.37     14.27 o 
   5   7   3      708.70      712.73     14.76 o 
   6   7   3      106.18      107.32     12.15 o 
   7   7   3       13.50       10.56      6.92 o 
   8   7   3        6.86        8.60      8.79 o 
   9   7   3       38.73       30.31     11.06 o 
  -5   8   3        7.59       16.82      9.54 o 
  -4   8   3        0.26       -5.46      7.91 o 
  -3   8   3       22.05       22.58      8.17 o 
  -2   8   3      485.88      428.37     17.48 o 
  -1   8   3       10.26        4.46      6.47 o 
   0   8   3      236.10      235.83      7.97 o 
   1   8   3     1783.40     1767.87     24.19 o 
   2   8   3      502.25      492.61      8.97 o 
   3   8   3      146.40      176.15     16.43 o 
   4   8   3      651.85      613.50     13.22 o 
   5   8   3       13.78        4.98      3.40 o 
   6   8   3      268.13      255.27     14.01 o 
   7   8   3      271.04      260.18     15.31 o 
   8   8   3      393.65      340.92     18.52 o 
   9   8   3       73.91       81.05     12.83 o 
  -5   9   3        0.01      -10.68      9.90 o 
  -4   9   3       12.55       18.19      9.21 o 
  -3   9   3      159.83      139.56     12.57 o 
  -2   9   3      180.20      188.98     13.21 o 
  -1   9   3      176.37      193.30     12.21 o 
   0   9   3      592.35      573.78     23.73 o 
   1   9   3        6.08        6.31      7.65 o 
   2   9   3        6.83       12.19      7.77 o 
   3   9   3       17.58       15.90      3.03 o 
   4   9   3        4.92        8.89      3.94 o 
   5   9   3      891.76      903.31     18.22 o 
   6   9   3      518.19      498.53     19.82 o 
   7   9   3      386.08      357.53     17.95 o 
   8   9   3      181.42      186.55     15.19 o 
   9   9   3       86.96       87.62     12.97 o 
  -4  10   3        5.47       -3.76      9.66 o 
  -3  10   3        0.37       13.63     10.28 o 
  -2  10   3       41.39       46.49     10.02 o 
  -1  10   3       16.39       20.29      8.50 o 
   0  10   3        2.12        1.94      4.72 o 
   1  10   3        1.33        2.32      5.06 o 
   2  10   3      169.89      160.99      5.74 o 
   3  10   3      268.53      277.18     10.16 o 
   4  10   3      211.96      214.11      8.21 o 
   5  10   3      556.81      563.26     20.50 o 
   6  10   3      884.10      832.44     27.36 o 
   7  10   3      516.15      480.01     21.07 o 
   8  10   3       22.57       15.35      9.83 o 
   9  10   3       12.97       20.79     12.19 o 
  -3  11   3       32.68       39.38     11.50 o 
  -2  11   3        0.44       -1.16      9.00 o 
  -1  11   3       44.69       38.17     10.42 o 
   0  11   3       40.55       39.47      9.24 o 
   1  11   3       71.37       75.97      7.02 o 
   2  11   3      133.22      146.88      8.01 o 
   3  11   3      189.80      195.61      6.75 o 
   4  11   3      842.15      830.20     18.09 o 
   5  11   3      579.30      539.99     20.36 o 
   6  11   3      161.78      167.58     12.95 o 
   7  11   3        2.97        5.39      9.14 o 
   8  11   3       67.33       84.92     12.21 o 
  -1  12   3       20.33       21.66     10.72 o 
   0  12   3       67.26       61.99     12.09 o 
   1  12   3       37.17       41.57      6.62 o 
   2  12   3      202.54      213.43      9.73 o 
   3  12   3      173.56      174.47      8.87 o 
   4  12   3      191.06      227.06     13.37 o 
   5  12   3       55.00       55.44      9.59 o 
   6  12   3        0.29       -6.85      8.50 o 
   7  12   3      119.81      125.04     13.61 o 
   0  13   3       11.91       23.43     11.01 o 
   1  13   3       32.47       26.12      7.05 o 
   2  13   3       88.39       90.85     11.19 o 
   5  13   3       85.75      100.63     11.43 o 
   6  13   3      118.54      138.95     12.85 o 
  -5 -12   4      177.96      179.86     13.11 o 
  -4 -12   4      134.49      155.41     12.97 o 
  -3 -12   4       70.59       68.81      9.90 o 
  -2 -12   4       43.18       45.99      9.31 o 
  -1 -12   4        1.59       -0.05      7.65 o 
  -6 -11   4      148.32      151.94     11.88 o 
  -5 -11   4      199.91      203.79     13.04 o 
  -4 -11   4      122.02      141.59     11.22 o 
  -3 -11   4        2.69       10.80      7.20 o 
  -2 -11   4        0.88        4.89      6.78 o 
  -1 -11   4        2.06        1.58      6.73 o 
   0 -11   4       26.93       32.36      8.46 o 
   1 -11   4        3.66        4.68      7.45 o 
  -7 -10   4      170.02      166.75     10.39 o 
  -6 -10   4      291.08      282.13     13.30 o 
  -5 -10   4       32.10       33.95      7.23 o 
  -4 -10   4       48.96       60.14      8.10 o 
  -3 -10   4       39.94       53.86      7.94 o 
  -2 -10   4      103.66      114.85     10.04 o 
  -1 -10   4        9.89        2.57      6.12 o 
   0 -10   4      112.90      130.85      7.92 o 
   1 -10   4        4.93        3.21      4.97 o 
   2 -10   4       46.88       48.19      7.03 o 
   3 -10   4        2.20       -6.32      5.60 o 
  -8  -9   4      168.09      150.12     14.22 o 
  -7  -9   4       86.43       95.56      6.94 o 
  -6  -9   4       58.28       53.02      5.86 o 
  -5  -9   4        6.56       17.24      4.71 o 
  -4  -9   4       12.09       14.93      5.76 o 
  -3  -9   4      103.69       93.19      8.55 o 
  -2  -9   4        3.49        0.64      5.22 o 
  -1  -9   4      704.70      695.48     21.33 o 
   0  -9   4       38.65       47.93      5.55 o 
   1  -9   4      107.26      118.50      7.36 o 
   2  -9   4       43.24       49.02      6.19 o 
   3  -9   4        0.02       -1.29      5.40 o 
   4  -9   4       12.15        9.76      6.96 o 
  -8  -8   4        9.19        6.92      8.95 o 
  -7  -8   4      110.88       98.74      6.88 o 
  -6  -8   4       70.54       92.02     10.48 o 
  -5  -8   4       76.11       94.65      5.95 o 
  -4  -8   4     1090.50     1095.88     20.64 o 
  -3  -8   4       21.60       17.15      5.13 o 
  -2  -8   4     1265.01     1270.15     31.61 o 
  -1  -8   4       69.19       70.33      6.78 o 
   0  -8   4       96.39      103.00      6.23 o 
   1  -8   4        1.26        4.60      9.21 o 
   2  -8   4        0.17       -2.46      4.29 o 
   3  -8   4       86.55       73.48      9.63 o 
   4  -8   4        7.74        4.22      4.16 o 
   5  -8   4        0.85      -10.51     10.06 o 
  -9  -7   4       12.52        6.00     10.06 o 
  -8  -7   4        0.01       -0.09      8.36 o 
  -7  -7   4      144.22      172.68     13.30 o 
  -6  -7   4       56.76       60.43      8.91 o 
  -5  -7   4      114.85      127.65      9.79 o 
  -4  -7   4      477.52      453.71     10.81 o 
  -3  -7   4      445.46      429.45     10.24 o 
  -2  -7   4      161.14      138.83      8.17 o 
  -1  -7   4      141.88      140.35      5.80 o 
   0  -7   4       22.01       29.07      4.15 o 
   1  -7   4      134.10      124.13      6.17 o 
   2  -7   4       31.89       32.71      4.89 o 
   3  -7   4       42.24       35.93      5.22 o 
   4  -7   4       23.42       26.32      5.04 o 
   5  -7   4        6.78        2.27      5.21 o 
  -9  -6   4       10.21       13.70     10.58 o 
  -8  -6   4        8.54       10.04      8.53 o 
  -7  -6   4       70.19       77.29     10.25 o 
  -6  -6   4       66.52      101.01      9.99 o 
  -5  -6   4     1536.71     1404.25     38.13 o 
  -4  -6   4       82.91       73.29      4.71 o 
  -3  -6   4     1309.28     1249.15     24.72 o 
  -2  -6   4       25.16       37.85      2.61 o 
  -1  -6   4        1.12        1.81      2.69 o 
   0  -6   4       76.87       74.07      4.44 o 
   1  -6   4      257.24      242.17      7.60 o 
   2  -6   4      191.27      177.05      7.03 o 
   3  -6   4       15.92       22.22      4.45 o 
   4  -6   4        0.41       -2.40      3.68 o 
   5  -6   4       25.70       25.51      7.17 o 
   6  -6   4        6.18       -4.04      9.69 o 
  -9  -5   4      144.63      158.96     14.95 o 
  -8  -5   4       99.69      109.23     12.14 o 
  -7  -5   4      337.43      314.35     16.37 o 
  -6  -5   4      720.11      666.35     22.61 o 
  -5  -5   4      290.49      248.65     12.40 o 
  -4  -5   4      475.01      458.66     16.09 o 
  -3  -5   4       29.03       37.05      3.30 o 
  -2  -5   4      917.91      975.83     13.55 o 
  -1  -5   4      387.89      358.72      6.38 o 
   0  -5   4      964.11      871.78     29.32 o 
   1  -5   4       60.14       45.03      5.15 o 
   2  -5   4      572.44      573.59     12.54 o 
   3  -5   4       13.61       13.33      5.28 o 
   4  -5   4       60.39       65.03      4.31 o 
   5  -5   4        5.32        4.87      5.02 o 
   6  -5   4       35.80       45.21      9.85 o 
   7  -5   4       17.64       18.17     10.42 o 
  -9  -4   4        1.11       -1.80      9.35 o 
  -8  -4   4       61.16       73.47     10.96 o 
  -7  -4   4       81.16       89.91     10.28 o 
  -6  -4   4       16.84       20.72      7.16 o 
  -5  -4   4       97.84      115.85      9.26 o 
  -4  -4   4        2.24       20.17      4.94 o 
  -3  -4   4     1019.83      986.27     26.17 o 
  -2  -4   4     2490.35     2522.76     44.30 o 
  -1  -4   4     1263.86     1268.40     16.80 o 
   0  -4   4     1253.54     1317.23     31.91 o 
   1  -4   4      402.35      400.04      8.81 o 
   2  -4   4      215.79      220.41      6.59 o 
   3  -4   4       12.17        8.93      5.20 o 
   4  -4   4       13.16       19.73      3.04 o 
   5  -4   4      109.87      131.58     10.96 o 
   6  -4   4      105.44      115.49     12.12 o 
   7  -4   4        7.35      -12.44      8.29 o 
  -9  -3   4       10.80       13.87     10.04 o 
  -8  -3   4       47.05       49.06      9.83 o 
  -7  -3   4      159.09      155.60     12.59 o 
  -6  -3   4       80.46       74.77      8.79 o 
  -5  -3   4      159.54      231.34     11.03 o 
  -4  -3   4      884.32      890.32     25.18 o 
  -3  -3   4     4619.96     4752.00    107.51 o 
  -2  -3   4      882.64      789.13     15.24 o 
  -1  -3   4      536.67      551.57     16.84 o 
   0  -3   4     1078.05      998.28     13.34 o 
   1  -3   4      292.17      293.54      6.74 o 
   2  -3   4       67.26       64.36      3.89 o 
   3  -3   4        1.97       20.22      9.90 o 
   4  -3   4      363.67      370.66      7.37 o 
   5  -3   4      303.15      302.89     14.13 o 
   6  -3   4       45.66       34.73      8.29 o 
   7  -3   4       89.53       76.56     10.98 o 
   8  -3   4        0.38       -1.30      8.43 o 
  -9  -2   4        0.05       -4.70      9.43 o 
  -8  -2   4        0.03       11.39      8.83 o 
  -7  -2   4       29.91       32.91      8.50 o 
  -6  -2   4      254.04      226.26     12.50 o 
  -5  -2   4      253.05      253.31     11.98 o 
  -4  -2   4      680.76      676.63     20.43 o 
  -3  -2   4       44.21       39.28      4.44 o 
  -2  -2   4     5529.85     5414.83     81.91 o 
  -1  -2   4      572.12      665.97     15.05 o 
   0  -2   4       54.13       64.20      2.01 o 
   1  -2   4     1262.50     1257.94     19.82 o 
   2  -2   4     1580.65     1600.39     25.16 o 
   3  -2   4      107.05       93.30      2.61 o 
   4  -2   4      117.95      119.28      4.31 o 
   5  -2   4       57.75       70.23      7.80 o 
   6  -2   4      112.44      122.81     10.06 o 
   7  -2   4       70.21       87.78     10.56 o 
   8  -2   4        5.67        2.22      8.55 o 
  -9  -1   4        2.63        5.62     10.37 o 
  -8  -1   4       85.60       73.30     11.41 o 
  -7  -1   4      244.63      263.42     14.67 o 
  -6  -1   4       11.39        5.67      6.28 o 
  -5  -1   4      139.32      138.36      8.74 o 
  -4  -1   4      254.30      269.54      6.48 o 
  -3  -1   4      642.61      677.33     12.04 o 
  -2  -1   4     1213.04     1252.37     20.10 o 
  -1  -1   4      357.76      394.17      7.13 o 
   0  -1   4     7249.57     7167.94    148.04 o 
   1  -1   4      959.57      985.27     34.43 o 
   2  -1   4     1084.96     1072.32     14.14 o 
   3  -1   4      560.88      550.53      7.17 o 
   4  -1   4     1371.99     1415.27     19.10 o 
   5  -1   4        7.01        7.89      4.77 o 
   6  -1   4       35.21       35.93      7.04 o 
   7  -1   4       14.03        9.24      6.45 o 
   8  -1   4       64.99       58.94      9.92 o 
   9  -1   4       12.39       11.06      8.53 o 
  -9   0   4        5.90        8.08     10.23 o 
  -8   0   4       32.06       34.91      9.66 o 
  -7   0   4        1.18       -5.08      6.33 o 
  -6   0   4       88.72      103.23      9.80 o 
  -5   0   4      371.72      391.86     18.11 o 
  -4   0   4        4.76        8.35      2.47 o 
  -3   0   4       16.38       19.60      2.25 o 
  -2   0   4      510.27      515.73      9.38 o 
  -1   0   4     3784.48     3782.92     78.76 o 
   0   0   4    17347.34    17118.68    350.96 o 
   1   0   4      279.19      344.25      9.26 o 
   2   0   4     1186.37     1139.20     12.45 o 
   3   0   4       23.60       23.94      1.68 o 
   4   0   4      559.06      625.63     15.80 o 
   5   0   4       17.31       15.96      3.98 o 
   6   0   4       26.85       30.33      5.81 o 
   7   0   4      156.64      139.14     10.21 o 
   8   0   4       21.96       14.22      7.51 o 
   9   0   4        3.71        0.12      7.65 o 
  -9   1   4        2.11        2.01     10.21 o 
  -8   1   4        0.48       -2.91      8.29 o 
  -7   1   4        6.66       16.82      7.91 o 
  -6   1   4        2.78        8.61      4.58 o 
  -5   1   4       19.76       15.38      3.45 o 
  -4   1   4       34.12       57.36      5.91 o 
  -3   1   4      979.15      896.37     16.06 o 
  -2   1   4     1450.48     1456.96     23.78 o 
  -1   1   4     2551.94     2506.66     53.22 o 
   0   1   4      316.33      390.60      9.80 o 
   1   1   4       18.89       29.62      2.06 o 
   2   1   4      192.18      222.74      3.74 o 
   3   1   4      456.41      511.07      9.46 o 
   4   1   4       75.02       57.19      5.08 o 
   5   1   4      183.82      165.69      5.87 o 
   6   1   4      271.85      275.04      8.27 o 
   7   1   4      208.03      215.89      8.13 o 
   8   1   4       27.50       28.37      7.16 o 
   9   1   4       10.85       11.27      7.63 o 
  -8   2   4       19.11       27.05      8.98 o 
  -7   2   4        0.29        6.54      7.20 o 
  -6   2   4       19.23       23.02      4.58 o 
  -5   2   4        4.02        0.67      3.13 o 
  -4   2   4      175.98      164.31      7.98 o 
  -3   2   4       36.02       39.04      3.09 o 
  -2   2   4     2793.58     2803.62     60.64 o 
   0   2   4       72.06       93.62      4.09 o 
   1   2   4      127.77      136.59      9.21 o 
   2   2   4      677.02      728.14     12.79 o 
   3   2   4      475.31      497.53      9.74 o 
   4   2   4      102.27      102.89      4.19 o 
   5   2   4      349.02      330.41      8.24 o 
   6   2   4      562.34      543.56     12.13 o 
   7   2   4       28.83       38.50      7.75 o 
   8   2   4       22.27       13.63      4.62 o 
   9   2   4        0.52       -1.35      5.81 o 
  -7   3   4        1.26        4.29      5.23 o 
  -6   3   4        7.93        6.15      6.28 o 
  -5   3   4      517.39      469.53     11.79 o 
  -4   3   4      661.68      650.37     13.74 o 
  -3   3   4      773.82      779.18     14.98 o 
  -2   3   4      263.53      276.03      9.83 o 
  -1   3   4        3.45        5.41      2.67 o 
   0   3   4      641.34      677.83     16.77 o 
   1   3   4     1864.52     1962.62     31.15 o 
   2   3   4      856.82      835.10     27.06 o 
   3   3   4      933.12      937.52     23.06 o 
   4   3   4      119.93       94.72      5.63 o 
   5   3   4      562.55      577.62     12.06 o 
   6   3   4       19.60       25.19      3.50 o 
   7   3   4       30.17       28.59      4.34 o 
   8   3   4       32.24       34.00      5.00 o 
   9   3   4        1.87       -4.96      8.24 o 
  -7   4   4       32.84       40.68      9.14 o 
  -6   4   4      193.84      187.88      9.90 o 
  -4   4   4      103.28       80.52      8.03 o 
  -3   4   4      258.37      297.41      8.03 o 
  -2   4   4      570.74      628.86     18.24 o 
  -1   4   4      143.36      190.90      7.89 o 
   0   4   4     1876.15     1866.41     41.79 o 
   1   4   4      843.00      801.80     14.26 o 
   2   4   4     3746.91     3711.01     57.57 o 
   3   4   4      282.22      256.99      6.37 o 
   4   4   4     5563.91     5556.00     85.44 o 
   5   4   4       75.67       64.07      3.92 o 
   6   4   4       43.87       47.75      4.16 o 
   7   4   4      427.24      404.20     13.57 o 
   8   4   4        2.21        0.17      4.12 o 
   9   4   4      141.42      139.11     13.63 o 
  10   4   4        8.33       12.26     11.36 o 
  -7   5   4        1.14       -1.49      8.58 o 
  -6   5   4        3.26       11.39      7.94 o 
  -5   5   4        1.40        3.40      4.34 o 
  -4   5   4       16.61       29.35      4.13 o 
  -3   5   4      340.61      316.31      8.54 o 
  -2   5   4      209.32      184.00      9.28 o 
  -1   5   4      495.07      523.03     15.83 o 
   0   5   4      785.33      740.29     19.49 o 
   1   5   4     2588.70     2470.03     39.43 o 
   2   5   4     1816.62     1903.78     70.21 o 
   3   5   4      390.47      490.81      7.54 o 
   4   5   4       14.94       26.65      2.88 o 
   5   5   4      560.56      596.72     12.48 o 
   6   5   4      216.40      211.74      9.43 o 
   7   5   4      176.38      187.02      7.26 o 
   8   5   4       19.09       32.15      9.17 o 
   9   5   4       34.39       52.47     11.22 o 
  10   5   4        9.30        2.76     11.39 o 
  -7   6   4       13.34       20.86     10.35 o 
  -6   6   4        3.26       14.29      8.36 o 
  -5   6   4       43.17       25.23      8.46 o 
  -4   6   4       11.03        5.79      3.67 o 
  -3   6   4      139.27      123.30      8.81 o 
  -2   6   4      352.82      398.94     14.98 o 
  -1   6   4      630.04      623.21     18.69 o 
   0   6   4      349.84      332.61     11.91 o 
   1   6   4     1521.40     1496.00     25.42 o 
   2   6   4       12.97       42.67      3.97 o 
   3   6   4      473.63      498.77      8.09 o 
   4   6   4      448.92      450.78     10.14 o 
   5   6   4      515.62      485.97     10.96 o 
   6   6   4      944.97      946.56     18.51 o 
   7   6   4       77.21       79.23      5.22 o 
   8   6   4      162.47      150.15     13.11 o 
   9   6   4        4.20        2.39      9.38 o 
  10   6   4       37.43       65.93     12.97 o 
  -6   7   4        6.24       10.70      9.85 o 
  -5   7   4        0.26       -0.26      7.80 o 
  -4   7   4       28.44       42.97      9.12 o 
  -3   7   4      186.23      192.15     12.09 o 
  -2   7   4        4.85        8.36      5.98 o 
  -1   7   4      104.45      133.07      9.61 o 
   0   7   4      217.09      250.00     11.20 o 
   1   7   4        0.99        1.03      2.59 o 
   2   7   4      611.01      694.38     10.98 o 
   3   7   4      609.51      593.17      9.64 o 
   4   7   4     1879.90     1807.12     30.86 o 
   5   7   4      905.31      875.08     17.36 o 
   6   7   4      111.87      112.00      6.03 o 
   7   7   4      226.87      221.68     14.20 o 
   8   7   4       85.18       95.53     11.50 o 
   9   7   4        0.82       -2.81      9.28 o 
  -5   8   4        2.76        1.16      9.24 o 
  -4   8   4       13.47        7.28      8.58 o 
  -3   8   4       55.37       62.91      9.50 o 
  -2   8   4      117.21      124.26     10.54 o 
  -1   8   4      358.09      335.02     15.28 o 
   0   8   4        8.78        5.93      5.53 o 
   1   8   4     1065.45     1090.38     29.24 o 
   2   8   4     1191.94     1225.50     17.69 o 
   3   8   4     1638.91     1642.54     22.52 o 
   4   8   4     1166.02     1149.44     21.45 o 
   5   8   4       95.00       88.10      5.45 o 
   6   8   4        0.95        1.42      3.71 o 
   7   8   4        8.21       22.18      8.15 o 
   8   8   4       33.25       42.40     10.28 o 
   9   8   4       92.84       77.51     12.92 o 
  -5   9   4        1.33       -0.66      9.28 o 
  -4   9   4       23.30       31.06      9.95 o 
  -3   9   4       30.77        5.60      8.13 o 
  -2   9   4       43.19       23.95      8.48 o 
  -1   9   4       31.39       29.17      8.15 o 
   0   9   4      736.00      768.49     24.57 o 
   1   9   4       95.60      102.48      6.16 o 
   2   9   4      336.71      331.14      7.51 o 
   3   9   4      339.51      331.83      7.41 o 
   4   9   4      257.45      233.71      8.11 o 
   5   9   4      396.06      385.84     10.76 o 
   6   9   4       12.66       14.34      7.46 o 
   7   9   4      247.53      270.50     15.78 o 
   8   9   4      236.82      217.54     15.76 o 
   9   9   4      141.55      145.49     14.76 o 
  -4  10   4       22.57       22.09     10.56 o 
  -3  10   4        0.14        1.04      9.52 o 
  -2  10   4        6.88        0.19      8.60 o 
  -1  10   4      114.18      120.92     11.72 o 
   0  10   4      234.06      235.57     13.98 o 
   1  10   4      118.20      117.22     10.58 o 
   2  10   4      475.72      473.95      9.76 o 
   3  10   4       46.08       45.11      3.94 o 
   4  10   4      144.30      152.16     15.43 o 
   5  10   4      323.60      374.05     11.04 o 
   6  10   4      247.49      224.25     14.58 o 
   7  10   4      351.10      344.25     17.84 o 
   8  10   4      116.49      133.14     13.68 o 
   9  10   4        5.45        2.01     10.54 o 
  -3  11   4       62.25       64.77     12.21 o 
  -2  11   4        0.64       -7.28      9.17 o 
  -1  11   4       77.02       82.16     11.60 o 
   0  11   4       38.93       56.98     10.06 o 
   1  11   4      241.99      274.57     15.19 o 
   2  11   4       15.39       21.85      4.11 o 
   3  11   4       27.87       30.65      5.32 o 
   4  11   4      448.02      477.58     12.84 o 
   5  11   4      419.40      381.77     17.08 o 
   6  11   4      497.20      465.06     20.08 o 
   7  11   4      122.15      120.33     12.50 o 
   8  11   4        1.75       15.87     10.09 o 
  -1  12   4        3.17       15.57     11.27 o 
   0  12   4       12.65        2.41      9.00 o 
   1  12   4        0.78       -6.17      8.95 o 
   2  12   4      154.92      170.48     11.37 o 
   3  12   4      148.96      134.25      8.22 o 
   4  12   4      396.73      416.85     12.64 o 
   5  12   4      221.49      221.13     14.58 o 
   6  12   4      146.14      153.93     13.70 o 
   7  12   4       11.60       24.26     10.04 o 
   0  13   4       17.33        9.33     10.75 o 
   1  13   4       11.56        7.25      9.87 o 
   2  13   4      150.08      139.60      9.48 o 
   3  13   4      208.23      219.20     15.45 o 
   5  13   4       26.08       16.09      8.15 o 
   6  13   4        1.85        2.36      9.19 o 
  -3 -12   5        3.89       19.37      8.58 o 
  -6 -11   5       20.68       24.66      8.15 o 
  -5 -11   5      169.82      175.21     12.76 o 
  -4 -11   5       10.25       12.07      7.25 o 
  -3 -11   5      205.51      189.74     12.57 o 
  -2 -11   5        5.99        8.93      7.35 o 
  -1 -11   5       73.97       82.59     10.04 o 
   0 -11   5       36.09       34.42      8.65 o 
  -7 -10   5       76.17       90.78      7.53 o 
  -6 -10   5      137.55      148.54     11.41 o 
  -5 -10   5       53.22       65.86      8.69 o 
  -4 -10   5       46.94       50.43      8.27 o 
  -3 -10   5      194.91      177.74     11.34 o 
  -2 -10   5        4.37        1.72      6.66 o 
  -1 -10   5       13.35       19.06      6.99 o 
   0 -10   5        7.50        4.91      6.45 o 
   1 -10   5       43.79       44.61      6.47 o 
   2 -10   5        0.48       -0.72      5.67 o 
  -8  -9   5       84.44       98.96     12.50 o 
  -7  -9   5      177.19      165.02      8.62 o 
  -6  -9   5      110.75      112.79      7.46 o 
  -5  -9   5      198.52      203.03      8.49 o 
  -4  -9   5      119.76      131.08      9.73 o 
  -3  -9   5        0.10       -1.32      5.50 o 
  -2  -9   5       84.59       92.84      8.72 o 
  -1  -9   5       21.26       25.16      6.87 o 
   0  -9   5      250.10      209.12      9.18 o 
   1  -9   5       29.54       27.31      6.67 o 
   2  -9   5       26.55       23.58      5.74 o 
   3  -9   5        3.12       -2.08      7.54 o 
  -8  -8   5      137.54      124.34     11.40 o 
  -7  -8   5      241.71      223.43      9.19 o 
  -6  -8   5       13.54        3.56      4.49 o 
  -5  -8   5       13.19        9.90      5.19 o 
  -4  -8   5      178.49      157.30      7.15 o 
  -3  -8   5      234.23      225.29     11.13 o 
  -2  -8   5      377.22      354.27     13.82 o 
  -1  -8   5      272.68      256.09     11.95 o 
   0  -8   5      151.87      148.10      7.06 o 
   1  -8   5      222.35      194.60      7.91 o 
   2  -8   5        0.36       -1.98      4.35 o 
   3  -8   5        3.02       -3.69      4.77 o 
   4  -8   5        5.11        7.17      4.13 o 
  -8  -7   5       99.94      107.34     12.45 o 
  -7  -7   5      177.47      172.45     13.37 o 
  -6  -7   5       35.19       25.70      8.34 o 
  -5  -7   5       69.08       94.89      7.65 o 
  -4  -7   5      167.94      178.69      7.07 o 
  -3  -7   5     1042.19     1010.29     19.52 o 
  -2  -7   5        6.02        8.39      4.51 o 
  -1  -7   5      686.34      686.63     13.96 o 
   0  -7   5      162.94      170.64      6.80 o 
   1  -7   5        0.38       -0.70      3.60 o 
   2  -7   5        1.94       -1.14      4.09 o 
   3  -7   5        0.71        3.38      4.46 o 
   4  -7   5        1.33       -5.33      3.55 o 
   5  -7   5        6.87        5.93      4.92 o 
  -9  -6   5        3.24       -4.87      9.64 o 
  -8  -6   5       12.02        8.58      9.07 o 
  -7  -6   5       21.98       18.97      8.48 o 
  -6  -6   5        3.25       16.28      7.25 o 
  -5  -6   5      703.95      702.26     22.65 o 
  -4  -6   5      334.37      327.25      8.89 o 
  -3  -6   5      535.55      511.81     11.33 o 
  -2  -6   5     2699.60     2665.71     42.04 o 
  -1  -6   5       37.08       40.58      3.60 o 
   0  -6   5        2.84        7.19      4.22 o 
   1  -6   5        2.36       -0.08      3.51 o 
   2  -6   5       28.76       28.12      4.33 o 
   3  -6   5      127.48      117.18      6.80 o 
   4  -6   5       11.47       19.69      3.82 o 
   5  -6   5        0.20       -4.86      3.72 o 
   6  -6   5       15.25       19.96     10.56 o 
  -9  -5   5        5.70        5.93      9.80 o 
  -8  -5   5        9.71        9.73      8.81 o 
  -7  -5   5       35.01       35.98      8.50 o 
  -6  -5   5      676.84      640.44     22.58 o 
  -5  -5   5      401.65      387.48     15.83 o 
  -4  -5   5      837.96      852.95     24.97 o 
  -3  -5   5      183.58      170.72      8.79 o 
  -2  -5   5       33.03       50.61      3.53 o 
  -1  -5   5       23.33       21.04      2.15 o 
   0  -5   5      372.05      388.78      8.96 o 
   1  -5   5       31.24       21.44      4.85 o 
   2  -5   5      222.82      214.20      7.30 o 
   3  -5   5       32.83       40.74      4.60 o 
   4  -5   5      116.62      120.33      6.69 o 
   5  -5   5       15.17       14.65      3.96 o 
   6  -5   5       14.52        3.76      8.58 o 
  -9  -4   5       55.01       54.52     11.67 o 
  -8  -4   5       38.96       55.04     10.44 o 
  -7  -4   5       88.00       84.10     10.56 o 
  -6  -4   5      250.36      258.86     14.08 o 
  -5  -4   5       69.97       63.55      7.63 o 
  -4  -4   5       31.53       23.43      4.98 o 
  -3  -4   5      447.35      461.23     15.02 o 
  -2  -4   5      370.16      387.29      7.71 o 
  -1  -4   5      827.90      828.87     11.77 o 
   0  -4   5      174.02      185.28      6.42 o 
   1  -4   5     1173.63     1143.53     19.53 o 
   2  -4   5      397.96      431.83      9.91 o 
   3  -4   5      103.79      112.25      5.55 o 
   4  -4   5      109.79      124.97      5.03 o 
   5  -4   5        5.88        8.52      3.46 o 
   6  -4   5      115.59       88.11     10.89 o 
   7  -4   5        3.30       -2.27      8.88 o 
  -9  -3   5        0.68        0.26      9.26 o 
  -8  -3   5        3.74        7.58      8.74 o 
  -7  -3   5      229.08      263.13     15.66 o 
  -6  -3   5       93.31       91.61      9.26 o 
  -5  -3   5      114.53      113.34      9.12 o 
  -4  -3   5      360.97      383.56     14.24 o 
  -3  -3   5      406.34      393.34     13.39 o 
  -2  -3   5      452.71      472.76      8.71 o 
  -1  -3   5      362.01      331.01      6.78 o 
   0  -3   5     1698.72     1692.27     21.71 o 
   1  -3   5       26.06       31.01      1.77 o 
   2  -3   5        6.38        4.45      2.35 o 
   3  -3   5       27.50       32.57      4.23 o 
   4  -3   5       68.90       77.40      3.90 o 
   5  -3   5      212.73      204.36      7.73 o 
   6  -3   5        2.61        2.53      7.72 o 
   7  -3   5       15.03        7.84      8.08 o 
   8  -3   5        1.07       -1.84      8.81 o 
  -9  -2   5        5.54        9.35      9.90 o 
  -8  -2   5      112.03      116.46     12.69 o 
  -7  -2   5      115.40      108.69     10.87 o 
  -6  -2   5       42.98       42.21      7.87 o 
  -5  -2   5      296.57      298.36     13.49 o 
  -4  -2   5      293.50      285.55     11.83 o 
  -3  -2   5      751.90      835.21     23.06 o 
  -2  -2   5       14.62       19.45      1.96 o 
  -1  -2   5      268.38      254.36     12.52 o 
   0  -2   5      265.89      274.98      5.36 o 
   1  -2   5      651.54      691.02     12.09 o 
   2  -2   5      303.46      340.39      7.51 o 
   3  -2   5      491.55      532.02      8.63 o 
   4  -2   5      408.69      398.82      7.53 o 
   5  -2   5        2.11       -0.33      5.67 o 
   6  -2   5       72.55       55.87      8.46 o 
   7  -2   5       95.20      102.66     11.27 o 
   8  -2   5       13.30        3.97      8.55 o 
  -9  -1   5       25.69       21.54     10.58 o 
  -8  -1   5        9.03       -1.11      8.53 o 
  -7  -1   5       24.57       27.28      7.96 o 
  -6  -1   5       21.89       18.50      7.11 o 
  -5  -1   5      603.88      580.20     19.39 o 
  -4  -1   5      466.46      429.23     10.52 o 
  -3  -1   5     2328.18     2334.31     36.91 o 
  -2  -1   5      112.49       87.76      2.89 o 
  -1  -1   5     2549.02     2618.20     40.44 o 
   1  -1   5        7.54       18.57      2.74 o 
   2  -1   5      273.67      281.31      6.18 o 
   3  -1   5      273.78      258.16      4.31 o 
   4  -1   5      396.99      406.73      8.94 o 
   5  -1   5       78.65       77.08      7.54 o 
   6  -1   5       17.46       20.08      6.92 o 
   7  -1   5        0.07       -3.66      6.83 o 
   8  -1   5        2.58        4.37      7.65 o 
  -9   0   5        7.06        1.80      9.80 o 
  -8   0   5       11.66        7.46      9.14 o 
  -7   0   5       19.10       13.61      7.65 o 
  -6   0   5      508.87      515.45     19.82 o 
  -5   0   5        7.91        7.63      4.82 o 
  -4   0   5      991.53     1010.93     18.24 o 
  -3   0   5      364.32      333.05      7.42 o 
  -2   0   5        3.03       37.02      3.92 o 
  -1   0   5     1946.06     2060.66     44.01 o 
   0   0   5       21.93       29.50      2.43 o 
   1   0   5      772.63      714.73     17.36 o 
   2   0   5     1370.64     1306.40     14.27 o 
   3   0   5     1239.42     1208.06     13.62 o 
   4   0   5      358.86      369.26      6.49 o 
   5   0   5       19.07       23.81      3.45 o 
   6   0   5        1.94        3.09      5.24 o 
   7   0   5       75.13       79.82      8.93 o 
   8   0   5       33.77       32.72      8.53 o 
   9   0   5      123.72      105.85     11.98 o 
  -8   1   5       12.18       22.70      9.21 o 
  -7   1   5       74.52       73.75      9.85 o 
  -6   1   5       41.28       44.36      8.22 o 
  -5   1   5      121.54      127.96      6.04 o 
  -4   1   5       74.18       71.62      4.25 o 
  -3   1   5      251.35      273.69      6.93 o 
  -2   1   5      339.75      411.53     10.85 o 
  -1   1   5     2541.41     2526.85     53.93 o 
   0   1   5      418.53      408.65     10.65 o 
   1   1   5     1839.08     1694.37     24.60 o 
   2   1   5      173.83      177.19      5.19 o 
   3   1   5      580.47      548.53      8.07 o 
   4   1   5      229.93      235.94      6.51 o 
   5   1   5        7.97       15.10      3.18 o 
   6   1   5       65.25       68.90      5.13 o 
   7   1   5        9.61       13.58      5.69 o 
   8   1   5       56.09       63.99      8.74 o 
   9   1   5        5.55        1.42      6.66 o 
  -8   2   5        0.13       -1.06      8.55 o 
  -7   2   5       25.87       39.21      8.81 o 
  -6   2   5        2.57       -2.01      4.15 o 
  -5   2   5       57.26       64.87      4.90 o 
  -4   2   5       38.66       35.76      4.36 o 
  -3   2   5      655.80      692.64     13.64 o 
  -1   2   5     1381.22     1288.29     29.22 o 
   0   2   5      640.90      632.71      9.87 o 
   1   2   5     1122.75     1039.57     23.84 o 
   2   2   5      314.95      286.65      8.08 o 
   3   2   5       88.03      103.47      5.02 o 
   4   2   5       10.02       17.42      2.58 o 
   5   2   5      518.09      495.53     10.97 o 
   6   2   5      219.49      229.98      7.57 o 
   7   2   5       89.13       86.10      7.30 o 
   8   2   5        3.77       -4.61      5.72 o 
   9   2   5        9.14       12.17      7.54 o 
  -7   3   5       16.32       12.66      8.39 o 
  -6   3   5       27.74       36.68      5.40 o 
  -5   3   5      174.79      157.33      7.02 o 
  -4   3   5      396.18      377.65      9.74 o 
  -3   3   5      730.54      716.23     14.28 o 
  -2   3   5      463.57      411.11     12.97 o 
  -1   3   5     3418.84     3487.57     74.88 o 
   0   3   5      104.97      123.71      5.43 o 
   1   3   5       60.22       47.67      3.59 o 
   2   3   5       17.92       33.66      2.45 o 
   3   3   5       19.67       46.84      4.58 o 
   4   3   5     2080.46     2055.42     33.72 o 
   5   3   5     1035.06      999.35     18.61 o 
   6   3   5      326.86      302.15      9.96 o 
   7   3   5       87.85       96.50      6.00 o 
   8   3   5       60.34       67.61      6.13 o 
   9   3   5        0.00        4.16      6.35 o 
  -6   4   5       34.76       31.76      5.40 o 
  -5   4   5      339.89      315.72      9.99 o 
  -4   4   5        7.46       12.33      3.62 o 
  -3   4   5      287.67      281.70      8.13 o 
  -2   4   5      178.32      177.57      8.48 o 
  -1   4   5     2033.65     2303.71     51.38 o 
   0   4   5       83.44       89.25      5.22 o 
   1   4   5      164.59      177.45      7.06 o 
   2   4   5     1936.99     1969.61     32.05 o 
   3   4   5     3878.47     3830.97     59.75 o 
   4   4   5       10.37       16.77      4.77 o 
   5   4   5      655.43      631.94     14.99 o 
   6   4   5      777.78      772.02     15.76 o 
   7   4   5       50.97       45.95      5.62 o 
   8   4   5        1.03        1.30      4.22 o 
   9   4   5        0.44        0.83      9.31 o 
  -7   5   5        0.09        2.43      8.65 o 
  -6   5   5       20.96       29.76      8.55 o 
  -5   5   5       56.33       33.98      4.88 o 
  -4   5   5       88.32       98.81      5.77 o 
  -3   5   5       28.13       26.60      3.68 o 
  -2   5   5       54.50       65.08      6.43 o 
  -1   5   5       24.17       17.43      4.42 o 
   0   5   5      630.37      614.43     17.13 o 
   1   5   5     3224.89     3131.43     68.18 o 
   2   5   5     2331.94     2365.16     38.25 o 
   3   5   5     1013.28      945.68     17.35 o 
   4   5   5     1230.73     1295.31     39.43 o 
   5   5   5       63.81       65.69      4.17 o 
   6   5   5      751.86      791.48     16.22 o 
   7   5   5       98.24       98.89      6.05 o 
   8   5   5       45.26       57.12      6.83 o 
   9   5   5      138.09      126.52     13.42 o 
  -6   6   5        8.88       17.95      8.98 o 
  -5   6   5        3.18        2.55      7.49 o 
  -4   6   5       50.45       51.61      5.17 o 
  -3   6   5       63.15       41.72      7.28 o 
  -2   6   5       27.73       14.84      5.81 o 
  -1   6   5      300.32      279.83     11.62 o 
   0   6   5      748.87      718.23     20.10 o 
   1   6   5      510.63      481.86     14.58 o 
   2   6   5       58.36       54.64      4.51 o 
   3   6   5       35.86       44.58      4.58 o 
   4   6   5       27.32       42.71      3.81 o 
   5   6   5      689.27      712.67     14.70 o 
   6   6   5       73.14       95.76     10.17 o 
   7   6   5        4.07        3.57      3.71 o 
   8   6   5      337.27      326.99     17.50 o 
   9   6   5       15.69       19.42      9.97 o 
  -6   7   5        4.14        2.29      9.78 o 
  -5   7   5        1.14        1.91      7.70 o 
  -4   7   5       20.74       19.49      7.75 o 
  -3   7   5        9.17       11.46      7.25 o 
  -2   7   5       70.29       55.70      8.10 o 
  -1   7   5      554.25      512.61     17.36 o 
   0   7   5      920.27      923.32     25.42 o 
   1   7   5       59.04       47.86      5.83 o 
   2   7   5        1.72        2.82      2.71 o 
   3   7   5       30.54       32.63      3.76 o 
   4   7   5      594.30      657.06     13.94 o 
   5   7   5      404.57      369.40      9.78 o 
   6   7   5      286.51      285.92     13.50 o 
   7   7   5      595.56      606.15     14.27 o 
   8   7   5      108.23      111.43     12.09 o 
   9   7   5       15.94       17.01      9.85 o 
  -5   8   5        2.01       -7.32      8.39 o 
  -4   8   5       15.84        6.78      8.13 o 
  -3   8   5       11.16        8.79      7.65 o 
  -2   8   5      252.40      269.96     14.03 o 
  -1   8   5      166.20      167.23     11.46 o 
   0   8   5      134.99      138.90      9.69 o 
   1   8   5        0.13       -0.21      5.29 o 
   2   8   5      862.20      846.70     16.84 o 
   3   8   5      349.68      355.32     11.29 o 
   4   8   5      827.76      828.18     16.97 o 
   5   8   5       68.94       70.99      5.45 o 
   6   8   5      535.96      496.92     12.61 o 
   7   8   5      114.93      118.66     11.55 o 
   8   8   5       16.11       12.61      9.05 o 
   9   8   5        0.04       16.44     10.11 o 
  -4   9   5       10.51       18.73      9.14 o 
  -3   9   5       19.79       33.87     10.13 o 
  -2   9   5       21.84       17.93      8.67 o 
  -1   9   5       74.40       99.48     10.37 o 
   0   9   5      581.89      549.46     20.01 o 
   1   9   5      206.56      223.97     12.14 o 
   2   9   5      285.47      277.39     14.94 o 
   3   9   5      302.44      295.94      9.09 o 
   4   9   5      277.33      259.91      9.33 o 
   5   9   5        4.60       11.31      4.31 o 
   6   9   5      223.69      207.01      8.45 o 
   7   9   5        3.70        4.06      8.01 o 
   8   9   5       24.48       26.10      9.78 o 
   9   9   5       54.41       47.34     11.88 o 
  -4  10   5       15.17       10.39     10.02 o 
  -3  10   5        0.69       -6.64      8.62 o 
  -2  10   5       10.97       17.22      8.98 o 
  -1  10   5      134.08      114.40     11.58 o 
   0  10   5      115.49      109.68     11.81 o 
   1  10   5      819.19      736.86     23.81 o 
   2  10   5      264.92      265.06      9.29 o 
   3  10   5      500.52      481.13     12.31 o 
   4  10   5       28.80       29.72      5.13 o 
   5  10   5      567.41      478.00     12.71 o 
   6  10   5       65.84       64.04      9.73 o 
   7  10   5       49.20       46.70      9.97 o 
   8  10   5       86.88      107.03     13.06 o 
  -3  11   5        6.19        3.24      9.90 o 
  -2  11   5       22.10       25.25     10.46 o 
  -1  11   5       18.29       26.84      9.78 o 
   0  11   5      149.52      179.75     14.17 o 
   1  11   5       84.06       91.25     11.24 o 
   2  11   5      102.83      115.11     11.43 o 
   3  11   5       50.28       51.34      5.89 o 
   4  11   5        6.22       15.08      7.22 o 
   5  11   5       99.37      104.38      8.26 o 
   6  11   5      117.90      114.43     11.62 o 
   7  11   5       97.03       97.16     12.21 o 
   8  11   5      186.17      199.35     16.23 o 
  -1  12   5       75.76       83.72     13.70 o 
   0  12   5        2.38        1.84      9.99 o 
   1  12   5       52.96       56.29     11.58 o 
   2  12   5       10.08       11.24      9.76 o 
   3  12   5      196.08      191.59      9.12 o 
   4  12   5      168.99      173.98      9.18 o 
   5  12   5      225.34      199.64     13.46 o 
   6  12   5      226.59      239.16     15.19 o 
   7  12   5      275.20      234.64     16.28 o 
   0  13   5        1.93        1.32     10.23 o 
   1  13   5        6.29       10.42      9.85 o 
   2  13   5        8.98        6.00     10.63 o 
   3  13   5      115.96      128.37     14.01 o 
   4  13   5      247.41      233.68     12.13 o 
   5  13   5      191.69      184.68     13.84 o 
   6  13   5       54.82       61.44     11.34 o 
  -5 -11   6       12.93        4.23      7.63 o 
  -4 -11   6        0.82        1.35      7.18 o 
  -3 -11   6      236.76      231.34     14.15 o 
  -2 -11   6        9.41        9.76      7.77 o 
  -1 -11   6       26.94       20.06      8.17 o 
   0 -11   6        0.76       -3.33      7.56 o 
  -6 -10   6       53.65       74.03      9.61 o 
  -5 -10   6        1.36       -3.05      6.38 o 
  -4 -10   6      206.49      225.93     13.13 o 
  -3 -10   6      129.71      140.37     11.13 o 
  -2 -10   6       16.81       22.21      7.39 o 
  -1 -10   6        0.67       -2.03      6.38 o 
   0 -10   6      143.77      135.19     11.36 o 
   1 -10   6       20.48        8.98      7.63 o 
  -7  -9   6       81.23       93.73      9.40 o 
  -6  -9   6        7.41       16.71      5.46 o 
  -5  -9   6      218.03      245.65     12.80 o 
  -4  -9   6      516.24      482.64     17.60 o 
  -3  -9   6       32.10       25.28      6.71 o 
  -2  -9   6       94.43      110.18      9.50 o 
  -1  -9   6       95.69      106.30      9.61 o 
   0  -9   6      105.07       86.86      9.14 o 
   1  -9   6        0.83        0.72      4.97 o 
   2  -9   6       12.35        9.64      5.33 o 
   3  -9   6       24.52       33.98     12.53 o 
  -8  -8   6       19.55       25.48      6.07 o 
  -7  -8   6       95.77      117.90      7.78 o 
  -6  -8   6      209.98      216.34     16.08 o 
  -5  -8   6      163.80      175.00      7.96 o 
  -4  -8   6        2.16        4.37      5.39 o 
  -3  -8   6       59.62       74.29      7.63 o 
  -2  -8   6        0.08       -3.52      4.98 o 
  -1  -8   6      348.41      345.65     14.03 o 
   0  -8   6       21.07       19.33      4.67 o 
   1  -8   6       28.67       24.63      5.12 o 
   2  -8   6       59.00       60.19      7.97 o 
   3  -8   6        4.24        8.84      5.48 o 
   4  -8   6        0.29        1.67      4.26 o 
  -8  -7   6      124.24      121.52     13.16 o 
  -7  -7   6        2.80       15.52      9.09 o 
  -6  -7   6       50.95       42.59      8.46 o 
  -5  -7   6       29.71       24.00      4.39 o 
  -4  -7   6        5.37       11.13      7.48 o 
  -3  -7   6       17.79       15.90      5.10 o 
  -2  -7   6      279.91      253.45     11.20 o 
  -1  -7   6      393.50      400.83     14.55 o 
   0  -7   6      135.90      140.55      6.58 o 
   1  -7   6        6.59        6.49      4.10 o 
   2  -7   6       83.81       95.62      7.80 o 
   3  -7   6        2.11        8.76      4.89 o 
   4  -7   6        6.28       -1.12      7.15 o 
   5  -7   6        0.83       -1.30      4.39 o 
  -8  -6   6        4.20        3.87      8.83 o 
  -7  -6   6       30.92       18.97      8.32 o 
  -6  -6   6      145.11      147.64     11.60 o 
  -5  -6   6       16.54       14.08      6.76 o 
  -4  -6   6       81.81      113.87     10.48 o 
  -3  -6   6      201.89      231.64      7.47 o 
  -2  -6   6       37.38       41.22      5.55 o 
  -1  -6   6      808.15      758.69     20.67 o 
   0  -6   6       17.81       17.11      3.62 o 
   1  -6   6      109.39      120.19      6.18 o 
   2  -6   6       76.42       55.98      5.17 o 
   3  -6   6       81.58       94.69      6.34 o 
   4  -6   6       61.68       61.09      4.79 o 
   5  -6   6        1.26       -5.90      3.93 o 
  -9  -5   6       43.16       35.10     11.53 o 
  -8  -5   6        6.53        3.69      8.48 o 
  -7  -5   6       62.89       55.25      9.52 o 
  -6  -5   6      170.76      162.67     12.00 o 
  -5  -5   6      186.81      185.86     11.53 o 
  -4  -5   6      692.04      656.05     20.65 o 
  -3  -5   6      438.23      425.66     14.86 o 
  -2  -5   6      258.61      255.40     10.48 o 
  -1  -5   6      203.50      199.45      4.83 o 
   0  -5   6       24.63       27.03      3.30 o 
   1  -5   6        1.74       -0.11      2.92 o 
   2  -5   6        1.25        7.37      3.53 o 
   3  -5   6       99.70      111.26      6.21 o 
   4  -5   6        8.80       11.36      3.50 o 
   5  -5   6       18.19       21.58      4.26 o 
   6  -5   6        0.45        3.52      8.79 o 
  -9  -4   6        0.47        3.28      9.66 o 
  -8  -4   6        4.42        3.26      8.81 o 
  -7  -4   6       97.58       91.04     10.94 o 
  -6  -4   6      316.14      348.29     16.25 o 
  -5  -4   6      291.15      286.50     13.39 o 
  -4  -4   6      240.67      221.30     11.08 o 
  -3  -4   6      182.44      164.79      8.67 o 
  -2  -4   6       55.09       68.18      5.60 o 
  -1  -4   6        0.00        0.21      1.61 o 
   0  -4   6      298.33      304.49      5.75 o 
   1  -4   6      194.02      168.84      5.71 o 
   2  -4   6      573.85      554.26     11.91 o 
   3  -4   6       88.57       98.15      5.53 o 
   4  -4   6       22.86       23.18      3.45 o 
   5  -4   6      159.33      173.58      6.40 o 
   6  -4   6        9.92       20.67      8.95 o 
   7  -4   6        3.01       -1.84      8.93 o 
  -9  -3   6        9.95       10.02     11.13 o 
  -8  -3   6       38.09       37.58     10.16 o 
  -7  -3   6        2.34       -3.73      7.39 o 
  -6  -3   6      278.60      254.49     13.84 o 
  -5  -3   6      243.60      254.18     12.92 o 
  -4  -3   6        1.89        5.41      4.46 o 
  -3  -3   6        3.00        4.30      3.90 o 
  -2  -3   6        5.32        6.84      1.58 o 
  -1  -3   6      121.58       98.31      7.41 o 
   0  -3   6      315.25      295.78      7.09 o 
   1  -3   6      682.98      638.57     12.14 o 
   2  -3   6      311.39      326.56     17.75 o 
   3  -3   6      275.91      274.35      7.82 o 
   4  -3   6        1.30       -3.65      2.43 o 
   5  -3   6       93.09       86.74      9.45 o 
   6  -3   6        6.64        2.93      7.39 o 
   7  -3   6        5.83        9.52      8.50 o 
  -9  -2   6        0.87        6.71     10.63 o 
  -8  -2   6       29.43       25.44     10.04 o 
  -7  -2   6      735.41      716.86     25.61 o 
  -6  -2   6       27.07       27.57      7.65 o 
  -5  -2   6      105.67      122.37      9.83 o 
  -4  -2   6        7.20        5.81      4.70 o 
  -3  -2   6        7.83       13.16      4.25 o 
  -2  -2   6     1011.96     1072.51     17.91 o 
  -1  -2   6      619.09      597.16     10.78 o 
   0  -2   6       15.46       10.34      1.85 o 
   1  -2   6     3959.30     3872.86     56.94 o 
   2  -2   6       11.02        9.35      2.26 o 
   3  -2   6      126.49      155.79      7.35 o 
   4  -2   6       10.41        8.60      2.45 o 
   5  -2   6        8.33        4.61      5.88 o 
   6  -2   6       31.70       32.98      8.13 o 
   7  -2   6        2.97        4.02      8.41 o 
   8  -2   6        1.41        0.71      8.53 o 
  -9  -1   6       30.96       31.82     11.34 o 
  -8  -1   6        0.74       17.20      9.50 o 
  -7  -1   6        4.58       11.72      8.22 o 
  -6  -1   6      167.20      154.02     11.86 o 
  -5  -1   6       52.67       49.09      7.35 o 
  -4  -1   6       49.64       47.60      6.26 o 
  -3  -1   6      747.16      736.35     13.32 o 
  -2  -1   6      335.23      348.50     21.87 o 
  -1  -1   6      502.60      402.91      7.94 o 
   1  -1   6      756.91      747.95     12.75 o 
   2  -1   6        7.45       10.05      2.27 o 
   3  -1   6       13.01        8.50      1.50 o 
   4  -1   6      457.52      431.42      7.72 o 
   5  -1   6      128.60      130.42      9.14 o 
   6  -1   6       29.46       41.81      7.56 o 
   7  -1   6        0.33       -6.87      6.52 o 
   8  -1   6       49.08       40.65      9.80 o 
  -8   0   6        4.14        3.76      8.67 o 
  -7   0   6       16.98        8.55      7.89 o 
  -6   0   6       34.22       54.05      8.50 o 
  -5   0   6      846.32      900.57     27.50 o 
  -4   0   6      718.94      798.23     20.16 o 
  -3   0   6      604.13      516.09     16.37 o 
  -2   0   6      611.29      576.20     10.86 o 
  -1   0   6     1905.62     1874.20     28.67 o 
   0   0   6      169.86      220.12      7.09 o 
   1   0   6     2031.52     2102.21     46.11 o 
   2   0   6      308.05      270.61      4.83 o 
   3   0   6     1920.30     1861.62     20.24 o 
   4   0   6        5.19       17.62      4.07 o 
   5   0   6      414.80      430.29     15.02 o 
   6   0   6       27.26       25.77      6.35 o 
   7   0   6       23.92       34.89      7.94 o 
   8   0   6        4.05        4.54      7.87 o 
  -8   1   6        9.90        1.82      9.31 o 
  -7   1   6       10.59       11.22      7.89 o 
  -6   1   6        2.45       -7.65      6.40 o 
  -5   1   6       39.22       52.35      7.54 o 
  -4   1   6      119.43      160.96     21.78 o 
  -3   1   6        8.55       10.46      2.58 o 
  -2   1   6      126.59      117.81      5.41 o 
   0   1   6      747.66      804.73     19.13 o 
   1   1   6      295.94      259.00      8.27 o 
   2   1   6     1488.17     1518.64     16.48 o 
   3   1   6     1356.65     1285.63     17.02 o 
   4   1   6      304.41      301.15      7.57 o 
   5   1   6        2.41        4.20      2.86 o 
   6   1   6        5.01       10.25      4.72 o 
   7   1   6       23.31       38.72      6.69 o 
   8   1   6       62.65       50.51      8.01 o 
   9   1   6       17.20       11.93      8.36 o 
  -8   2   6        1.27        7.25      9.07 o 
  -7   2   6       39.89       55.14      9.99 o 
  -6   2   6        0.74        4.11      6.71 o 
  -5   2   6       69.62       80.68      5.54 o 
  -4   2   6      154.88      152.97     10.16 o 
  -3   2   6      167.34      167.06      5.94 o 
  -2   2   6       43.19       46.28      4.09 o 
  -1   2   6      660.86      662.10     16.89 o 
   0   2   6      500.93      481.02      8.10 o 
   1   2   6     3235.40     3102.59     43.68 o 
   2   2   6      622.91      545.59     10.64 o 
   3   2   6      247.84      248.55      8.80 o 
   4   2   6       19.60       34.50      3.20 o 
   5   2   6        1.01        1.09      2.86 o 
   6   2   6        2.52       -4.59      4.94 o 
   7   2   6      148.89      131.95      6.83 o 
   8   2   6        4.42        1.32      5.81 o 
   9   2   6       11.11       23.17      8.27 o 
  -8   3   6       42.03       45.33     11.36 o 
  -7   3   6       11.83       14.39      8.86 o 
  -6   3   6      295.93      301.24     15.59 o 
  -5   3   6        3.99        8.32      4.13 o 
  -4   3   6       59.48       61.73      4.77 o 
  -3   3   6      173.74      161.53      6.30 o 
  -2   3   6      295.54      286.05     10.30 o 
  -1   3   6     1207.53     1176.72     27.80 o 
   0   3   6      420.99      390.48     11.53 o 
   1   3   6      447.13      408.15     11.81 o 
   2   3   6      345.69      312.90      7.24 o 
   3   3   6       47.15       50.07      3.28 o 
   4   3   6      362.58      330.85      8.20 o 
   5   3   6       79.54       77.17      4.46 o 
   6   3   6      167.36      154.46      6.55 o 
   7   3   6       22.70       24.00      4.46 o 
   8   3   6       78.41       81.42     12.39 o 
   9   3   6       12.75       10.46      6.54 o 
  -7   4   6       20.99       24.99      9.50 o 
  -6   4   6      149.90      132.77      7.82 o 
  -5   4   6       10.20       18.45      4.68 o 
  -4   4   6       90.92       93.27      5.54 o 
  -3   4   6       43.76       47.80      9.48 o 
  -2   4   6     1115.28     1187.40     29.95 o 
  -1   4   6       71.53       71.20      5.60 o 
   0   4   6      246.19      219.46      8.41 o 
   1   4   6        0.52        4.46      2.79 o 
   2   4   6        1.37        8.73      3.25 o 
   3   4   6      133.53      127.63      5.80 o 
   4   4   6     2626.48     2685.82     43.53 o 
   5   4   6      254.42      235.40      7.36 o 
   6   4   6      627.57      612.60     22.09 o 
   7   4   6       36.04       41.50      4.91 o 
   8   4   6       45.67       56.61      8.29 o 
   9   4   6        2.00       -0.93      5.00 o 
  -6   5   6        0.66        5.96      5.20 o 
  -5   5   6        9.39       11.68      4.66 o 
  -4   5   6      211.82      198.07      7.78 o 
  -3   5   6       22.60       33.87      6.40 o 
  -2   5   6       38.97       32.20      5.95 o 
  -1   5   6      135.26      141.83      7.75 o 
   0   5   6       24.66       26.43      4.13 o 
   1   5   6       30.95       27.95      4.11 o 
   2   5   6      183.94      180.62      5.80 o 
   3   5   6      966.38      940.15     17.50 o 
   4   5   6      243.05      240.74      7.24 o 
   5   5   6      353.01      330.86     11.06 o 
   6   5   6       39.03       54.40      4.80 o 
   7   5   6       18.25       24.49      4.56 o 
   8   5   6        9.81        0.99      4.69 o 
   9   5   6       13.91       16.30      9.50 o 
  -6   6   6       23.65       21.71      9.05 o 
  -5   6   6        6.65        8.73      4.90 o 
  -4   6   6        0.91        2.44      4.03 o 
  -3   6   6      198.22      199.07     11.72 o 
  -2   6   6       28.06       35.36      6.47 o 
  -1   6   6       73.33       65.79      6.73 o 
   0   6   6      117.64       99.81      7.06 o 
   1   6   6     1662.67     1648.68     38.98 o 
   2   6   6      289.84      243.24      7.10 o 
   3   6   6      294.13      288.71      7.95 o 
   4   6   6      137.27      142.50      8.99 o 
   5   6   6      607.75      610.91     13.49 o 
   6   6   6      665.31      610.38     13.75 o 
   7   6   6       21.55       20.64      4.43 o 
   8   6   6       57.82       54.87      5.96 o 
   9   6   6        1.80        1.70      9.00 o 
  -6   7   6        2.28        0.31      9.09 o 
  -5   7   6       17.87       11.62      8.72 o 
  -4   7   6        8.26        0.72      4.24 o 
  -3   7   6        1.23        4.82      6.64 o 
  -2   7   6       40.06       42.76      7.87 o 
  -1   7   6      217.44      202.23     10.96 o 
   0   7   6      511.44      506.16     16.80 o 
   1   7   6      193.06      177.01      9.31 o 
   2   7   6      948.56      941.08     18.07 o 
   3   7   6      406.03      401.26     10.14 o 
   4   7   6       88.17       83.97      5.10 o 
   5   7   6       91.04       85.70      5.36 o 
   6   7   6       62.03       78.73      7.13 o 
   7   7   6      295.75      282.31      9.63 o 
   8   7   6      213.25      191.59      8.90 o 
   9   7   6       46.10       33.90     11.62 o 
  -5   8   6        0.80       -6.07      8.36 o 
  -4   8   6        9.47       14.62      8.50 o 
  -3   8   6       18.12       10.72      7.68 o 
  -2   8   6      288.95      302.13     15.05 o 
  -1   8   6      296.99      301.33     14.06 o 
   0   8   6       75.40       66.14      8.13 o 
   1   8   6      941.46      882.88     24.92 o 
   2   8   6      276.80      278.94      8.54 o 
   3   8   6        0.27        2.61      3.45 o 
   4   8   6       61.14       70.08      5.18 o 
   5   8   6      115.28      119.96      6.72 o 
   6   8   6      915.64      862.56     18.43 o 
   7   8   6      336.82      311.87     10.44 o 
   8   8   6       15.24       16.25      9.24 o 
   9   8   6       44.08       70.73     12.47 o 
  -4   9   6       38.29       38.95     10.75 o 
  -3   9   6       92.91       88.99     11.17 o 
  -2   9   6       11.47       10.16      7.65 o 
  -1   9   6       26.62       39.14      9.38 o 
   0   9   6      148.56      166.97     11.41 o 
   1   9   6      509.82      468.13     17.29 o 
   2   9   6        3.31        6.69      5.49 o 
   3   9   6      241.86      260.61      8.66 o 
   4   9   6      128.19      145.09     12.83 o 
   5   9   6      747.63      742.18     16.49 o 
   6   9   6      273.46      261.12      9.55 o 
   7   9   6      341.57      339.48     17.81 o 
   8   9   6       74.33      101.96     12.59 o 
   9   9   6        4.96       11.67     10.63 o 
  -3  10   6        4.30       15.78     10.46 o 
  -2  10   6       26.26       48.05     10.06 o 
  -1  10   6       15.30        2.48      8.24 o 
   0  10   6       40.70       23.81      8.43 o 
   1  10   6        1.49        6.52      7.11 o 
   2  10   6       32.53       34.23      8.15 o 
   3  10   6      328.83      339.12     10.36 o 
   4  10   6      165.54      155.10      8.68 o 
   5  10   6      568.67      552.25     14.19 o 
   6  10   6      238.30      250.37      9.74 o 
   7  10   6        5.58        5.72      8.83 o 
   8  10   6       22.54       30.54     10.44 o 
  -2  11   6        5.22        2.13      9.54 o 
  -1  11   6        5.44        7.39      9.07 o 
   0  11   6      193.02      199.78     14.29 o 
   1  11   6      149.09      154.28     12.50 o 
   2  11   6      250.42      238.59     14.13 o 
   3  11   6      217.81      239.76      9.69 o 
   4  11   6      169.68      140.72      7.74 o 
   5  11   6       42.36       33.13      6.01 o 
   6  11   6        2.44        8.60      8.06 o 
   7  11   6       97.02      105.97     12.54 o 
   8  11   6      243.10      227.86     17.10 o 
  -1  12   6       94.87      110.15     14.29 o 
   0  12   6        1.25       -5.46      9.52 o 
   1  12   6       90.28       99.62     13.44 o 
   2  12   6        1.78       -4.70      8.03 o 
   3  12   6       94.76      101.94      7.92 o 
   4  12   6        9.63       15.04      5.74 o 
   5  12   6       50.81       62.18      7.02 o 
   6  12   6      156.77      172.89     13.84 o 
   7  12   6      145.04      153.69     14.17 o 
   1  13   6        2.31       -0.85     11.03 o 
   2  13   6       12.19       22.21     11.58 o 
   3  13   6       59.39       75.10     12.05 o 
   4  13   6       93.84      117.38      8.66 o 
   5  13   6      100.25      118.42     12.50 o 
   6  13   6      183.74      168.67     14.06 o 
  -3 -11   7        3.02       -1.32      7.63 o 
  -5 -10   7       11.56        3.99      7.37 o 
  -4 -10   7       46.26       48.76      8.98 o 
  -3 -10   7       22.74       26.36      8.13 o 
  -2 -10   7        1.00        2.46      7.11 o 
  -1 -10   7       18.74       35.01      8.60 o 
   0 -10   7       58.08       49.82      9.05 o 
   1 -10   7        0.31       -8.46      6.97 o 
  -6  -9   7        5.50        2.34      6.66 o 
  -5  -9   7       58.06       73.56      9.17 o 
  -4  -9   7      136.35      133.00     10.68 o 
  -3  -9   7        2.06        5.41      6.24 o 
  -2  -9   7      102.29      108.03      9.90 o 
  -1  -9   7      245.28      248.56     13.16 o 
   0  -9   7        5.30        2.22      6.24 o 
   1  -9   7        7.88       11.20      6.66 o 
   2  -9   7        3.63        3.85      5.37 o 
  -7  -8   7        7.39       11.33      5.37 o 
  -6  -8   7      208.45      227.41      9.58 o 
  -5  -8   7       49.35       51.31      7.70 o 
  -4  -8   7      192.13      174.38     10.80 o 
  -3  -8   7       50.02       49.56      7.39 o 
  -2  -8   7      157.39      158.79     10.37 o 
  -1  -8   7       18.24       12.45      5.98 o 
   0  -8   7        0.79       -2.50      5.41 o 
   1  -8   7       11.10        6.80      4.56 o 
   2  -8   7       55.74       56.27      6.49 o 
   3  -8   7        1.27        0.36      5.13 o 
  -8  -7   7       49.71       36.19     10.72 o 
  -7  -7   7        7.67       19.77      8.81 o 
  -6  -7   7       32.95       19.02      7.65 o 
  -5  -7   7      158.02      161.58     12.66 o 
  -4  -7   7       53.09       48.82      5.85 o 
  -3  -7   7        6.81        0.45      4.77 o 
  -2  -7   7       80.10       69.57      7.42 o 
  -1  -7   7        1.85        3.59      5.01 o 
   0  -7   7       34.27       34.80      6.71 o 
   1  -7   7      122.07      133.82     11.54 o 
   2  -7   7        1.82       -4.29      7.12 o 
   3  -7   7       43.81       59.73      6.38 o 
   4  -7   7        2.01       -2.50      3.87 o 
  -8  -6   7        5.85       15.00      9.33 o 
  -7  -6   7      157.00      127.28     11.98 o 
  -6  -6   7       50.53       60.00      9.07 o 
  -5  -6   7      238.37      223.31     13.28 o 
  -4  -6   7        3.58       -0.43      3.58 o 
  -3  -6   7      218.65      202.00     12.84 o 
  -2  -6   7     1202.11     1143.25     28.70 o 
  -1  -6   7        4.54        6.05      4.65 o 
   0  -6   7      128.38      133.19      7.84 o 
   1  -6   7      166.24      185.85      7.40 o 
   2  -6   7       12.27       10.10      4.65 o 
   3  -6   7        5.30        0.85      4.15 o 
   4  -6   7        2.88        6.58      3.73 o 
   5  -6   7        0.35       -2.38      5.44 o 
  -8  -5   7       18.57       20.58     10.37 o 
  -7  -5   7      124.37      110.39     11.60 o 
  -6  -5   7       20.59       20.93      8.08 o 
  -5  -5   7        6.21        9.85      6.35 o 
  -4  -5   7       50.60       68.88      7.51 o 
  -3  -5   7      185.26      166.33      9.17 o 
  -2  -5   7      724.23      698.88     13.89 o 
  -1  -5   7      151.00      148.02      8.58 o 
   0  -5   7      520.70      496.75     10.91 o 
   1  -5   7       33.79       53.00     11.95 o 
   2  -5   7      167.96      193.97     12.28 o 
   3  -5   7       54.51       39.55      6.72 o 
   4  -5   7       28.94       35.20      4.11 o 
   5  -5   7        8.32        9.67      5.30 o 
   6  -5   7        3.65        3.50      9.17 o 
  -8  -4   7        2.12        1.37      8.91 o 
  -7  -4   7       11.55        6.97      8.08 o 
  -6  -4   7       79.00      126.22     11.17 o 
  -5  -4   7      186.26      209.82     12.35 o 
  -4  -4   7      104.85      105.26      9.00 o 
  -3  -4   7      893.59      898.94     25.47 o 
  -2  -4   7      402.67      360.93     12.43 o 
  -1  -4   7      345.58      340.42      6.38 o 
   0  -4   7       75.98       71.36      4.08 o 
   1  -4   7      338.07      374.27      9.17 o 
   2  -4   7      162.23      151.00     11.11 o 
   3  -4   7       10.27        9.03      3.72 o 
   4  -4   7       52.10       65.36      4.37 o 
   5  -4   7       36.03       46.59      5.91 o 
   6  -4   7        6.98       15.38      9.21 o 
  -8  -3   7        0.24       -6.59      8.48 o 
  -7  -3   7       41.91       37.54      9.43 o 
  -6  -3   7      138.82      150.12     12.14 o 
  -5  -3   7      143.21      198.17     12.09 o 
  -4  -3   7      313.60      287.16     12.71 o 
  -3  -3   7      240.94      200.68      9.71 o 
  -2  -3   7      387.85      335.37     11.98 o 
  -1  -3   7        0.12        2.57      6.45 o 
   0  -3   7       12.50        6.68      1.89 o 
   1  -3   7      877.19      812.00     14.77 o 
   2  -3   7      136.84      132.08      5.44 o 
   3  -3   7      138.81      141.95      5.96 o 
   4  -3   7      139.59      149.74      5.08 o 
   5  -3   7        4.96       16.53      4.95 o 
   6  -3   7        2.27        1.77      7.89 o 
   7  -3   7        4.12       15.59      9.09 o 
  -8  -2   7        0.29       -4.72      8.72 o 
  -7  -2   7      108.45      114.66     12.17 o 
  -6  -2   7        8.60       21.19      8.03 o 
  -5  -2   7       39.34       53.32      7.70 o 
  -4  -2   7      115.59      101.03      8.39 o 
  -3  -2   7       47.82       33.64      5.27 o 
  -2  -2   7        2.85        5.66      1.77 o 
  -1  -2   7       79.53       84.42      3.48 o 
   0  -2   7      240.91      223.87      8.08 o 
   1  -2   7     1327.50     1309.59     21.34 o 
   2  -2   7       37.35       38.65      3.27 o 
   3  -2   7       45.91       65.38      3.39 o 
   4  -2   7       55.78       83.58      5.98 o 
   5  -2   7       16.16       15.99      6.71 o 
   6  -2   7        4.18       -2.53      7.13 o 
   7  -2   7        3.26        0.47      8.01 o 
  -8  -1   7       69.61       60.05     11.24 o 
  -7  -1   7        8.29       15.28      8.69 o 
  -6  -1   7       74.09       62.62      9.54 o 
  -5  -1   7       21.86       26.69      7.02 o 
  -4  -1   7        1.31        6.28      5.32 o 
  -3  -1   7       34.62       44.20      3.01 o 
  -2  -1   7      205.44      214.14      5.48 o 
  -1  -1   7      584.96      609.81     13.15 o 
   0  -1   7     4831.83     4507.50     95.06 o 
   1  -1   7       60.52       77.09      3.55 o 
   2  -1   7      182.22      169.58      5.03 o 
   3  -1   7       43.35       56.31      2.92 o 
   4  -1   7       19.41       36.76      4.08 o 
   5  -1   7       50.42       37.80      6.47 o 
   6  -1   7        0.97       -6.21      6.66 o 
   7  -1   7       38.91       35.95      8.69 o 
   8  -1   7       13.41        7.75      8.58 o 
  -8   0   7        1.44       -6.50      9.07 o 
  -7   0   7        0.18       -6.31      7.63 o 
  -6   0   7       19.70       17.55      7.63 o 
  -5   0   7      583.82      554.80     20.43 o 
  -4   0   7      299.53      308.75     13.56 o 
  -3   0   7      297.22      293.35     12.45 o 
  -2   0   7      753.61      725.71     13.42 o 
  -1   0   7      825.89      732.78     12.56 o 
   0   0   7     3242.21     3399.45     72.52 o 
   1   0   7      730.34      708.26     18.00 o 
   2   0   7       38.69       44.56      2.27 o 
   3   0   7      243.85      237.37      4.88 o 
   4   0   7      614.33      577.48     17.43 o 
   5   0   7        6.77        8.13      5.17 o 
   6   0   7       25.51       32.58      7.06 o 
   7   0   7       60.82       85.68      9.64 o 
   8   0   7       19.14       27.57      8.13 o 
  -8   1   7        1.69        4.04      9.43 o 
  -7   1   7        8.41       -4.54      8.58 o 
  -6   1   7        1.22        3.52      6.99 o 
  -5   1   7      379.77      377.21     16.37 o 
  -4   1   7      163.43      182.74      6.69 o 
  -3   1   7        6.64       10.81      2.69 o 
  -2   1   7      325.39      319.50      9.92 o 
  -1   1   7      214.19      196.61      7.18 o 
   0   1   7     1094.70     1227.20     28.30 o 
   1   1   7       59.94       69.78      4.87 o 
   2   1   7      179.94      188.58     12.05 o 
   3   1   7      130.83      123.10      7.12 o 
   4   1   7       45.09       46.15      3.67 o 
   5   1   7       43.91       56.21      5.17 o 
   6   1   7      312.32      328.80     13.63 o 
   7   1   7       32.91       45.28      7.42 o 
   8   1   7        5.51       -2.72      7.06 o 
  -8   2   7       13.98       14.41     10.68 o 
  -7   2   7        1.02       -9.28      7.77 o 
  -6   2   7       14.21       15.47      7.91 o 
  -5   2   7        3.07        5.91      6.07 o 
  -4   2   7      284.58      307.08     11.22 o 
  -3   2   7      953.12      946.19     17.91 o 
  -2   2   7      276.15      279.81      9.85 o 
   0   2   7       29.71       35.20      3.78 o 
   1   2   7       36.68       49.01      5.54 o 
   2   2   7     1821.66     1705.40     39.00 o 
   3   2   7      172.60      150.74      3.48 o 
   4   2   7       70.55       76.77      4.22 o 
   5   2   7      314.81      339.24      9.04 o 
   6   2   7       17.07       17.20      4.07 o 
   7   2   7        1.01        1.35      5.65 o 
   8   2   7        4.70       -2.32      6.90 o 
   9   2   7        0.17        4.35      8.01 o 
  -7   3   7        0.66      -11.32      7.56 o 
  -6   3   7       47.17       46.02      8.81 o 
  -5   3   7      358.30      369.59     10.91 o 
  -4   3   7       41.96       42.20      6.33 o 
  -3   3   7       24.93       33.16      3.85 o 
  -2   3   7       50.48       56.27      5.39 o 
  -1   3   7      342.66      365.88      6.48 o 
   0   3   7     1291.74     1301.42     30.76 o 
   1   3   7       63.08       70.28      4.94 o 
   2   3   7      459.50      444.08     13.04 o 
   3   3   7      344.24      337.40      8.20 o 
   4   3   7       79.31       96.30      4.75 o 
   5   3   7       68.95       85.96      7.43 o 
   6   3   7        6.29        3.70      4.46 o 
   7   3   7       12.11       17.85      5.03 o 
   8   3   7       64.53       62.81      8.50 o 
   9   3   7        2.98        4.46      6.85 o 
  -7   4   7       44.33       44.98      9.97 o 
  -6   4   7        1.88       14.86      7.87 o 
  -5   4   7        5.43        4.76      4.70 o 
  -4   4   7       64.37       55.14      5.00 o 
  -3   4   7       24.70       26.50      5.41 o 
  -2   4   7      833.18      837.73     22.58 o 
  -1   4   7       15.20       14.60      3.94 o 
   0   4   7      854.44      776.72     20.58 o 
   1   4   7     1027.46     1012.14     25.21 o 
   2   4   7      792.20      753.56     11.68 o 
   3   4   7      192.95      210.19      7.98 o 
   4   4   7       16.15       20.25      3.31 o 
   5   4   7       42.41       32.73      3.89 o 
   6   4   7      222.45      200.24      7.43 o 
   7   4   7      174.81      174.37      7.88 o 
   8   4   7       15.90       28.05      5.44 o 
   9   4   7       33.33       43.80      8.24 o 
  -6   5   7       12.72       23.62      5.88 o 
  -5   5   7       19.78       11.04      5.05 o 
  -4   5   7        0.62       -3.61      5.33 o 
  -3   5   7       83.97       98.29      8.79 o 
  -2   5   7      124.44      137.51      9.35 o 
  -1   5   7      475.64      479.82     15.33 o 
   0   5   7      225.10      210.69      9.12 o 
   1   5   7       45.69       36.00      4.68 o 
   2   5   7       76.24       81.26      4.33 o 
   3   5   7     1313.83     1312.51     18.81 o 
   4   5   7       45.19       44.74      3.98 o 
   5   5   7     1215.10     1244.90     33.41 o 
   6   5   7       27.69       28.08      4.47 o 
   7   5   7       54.27       74.22      6.14 o 
   8   5   7        5.11       -1.46      4.43 o 
   9   5   7        9.77       10.57      5.66 o 
  -6   6   7       41.30       47.86     10.54 o 
  -5   6   7        8.48       12.65      6.02 o 
  -4   6   7       73.89       63.99      5.80 o 
  -3   6   7      113.35      136.16     10.32 o 
  -2   6   7       20.71       29.34      6.43 o 
  -1   6   7       18.40       27.36      5.55 o 
   0   6   7        1.84        3.57      4.18 o 
   1   6   7      450.84      483.65     15.26 o 
   2   6   7     1247.20     1264.75     22.82 o 
   3   6   7      226.77      213.04     12.31 o 
   4   6   7      769.35      741.41     15.43 o 
   5   6   7      115.11      121.85      6.08 o 
   6   6   7      719.98      701.20     19.42 o 
   7   6   7        5.92        8.40      4.20 o 
   8   6   7       38.59       47.92      5.86 o 
   9   6   7        7.59       17.15      9.71 o 
  -5   7   7       17.30       19.28      9.12 o 
  -4   7   7        0.33       -3.45      4.34 o 
  -3   7   7       61.18       85.04      9.78 o 
  -2   7   7       23.25       31.39      7.75 o 
  -1   7   7       23.15       29.29      6.92 o 
   0   7   7      101.49      111.17      8.17 o 
   1   7   7      378.61      384.22     13.84 o 
   2   7   7      447.84      460.53     15.40 o 
   3   7   7      865.30      816.87     16.62 o 
   4   7   7      505.39      483.38     11.86 o 
   5   7   7      211.03      186.49      9.54 o 
   6   7   7       31.09       29.49      3.62 o 
   7   7   7        6.47        3.92      4.33 o 
   8   7   7        0.93        2.23      7.45 o 
   9   7   7        9.61       -0.66      9.35 o 
  -5   8   7        1.30       -2.95      9.31 o 
  -4   8   7       39.97       47.36      9.85 o 
  -3   8   7        1.51       -0.78      8.01 o 
  -2   8   7      211.95      171.67     13.02 o 
  -1   8   7       10.92       12.76      6.66 o 
   0   8   7      115.87      113.34      9.69 o 
   1   8   7     1338.20     1298.40     33.92 o 
   2   8   7       67.89       65.46      7.02 o 
   3   8   7      488.21      479.34     12.02 o 
   4   8   7      289.09      283.80      9.07 o 
   5   8   7      202.22      215.31      8.37 o 
   6   8   7      236.62      224.60      8.68 o 
   7   8   7       11.24       12.15      4.93 o 
   8   8   7      444.14      385.89     12.19 o 
   9   8   7      103.43      104.18     13.84 o 
  -4   9   7       10.43        5.17      9.26 o 
  -3   9   7       14.12        7.16      8.46 o 
  -2   9   7       21.19       18.35      8.65 o 
  -1   9   7       47.73       47.32      8.98 o 
   0   9   7      412.60      411.25     17.27 o 
   1   9   7      327.33      300.41     13.91 o 
   2   9   7      261.77      269.87     12.83 o 
   3   9   7        0.04       -2.87      3.81 o 
   4   9   7       38.29       49.40      5.33 o 
   5   9   7      423.83      414.44     11.80 o 
   6   9   7       81.79       88.88      6.66 o 
   7   9   7      310.56      304.44     10.85 o 
   8   9   7       19.70       16.75     10.94 o 
  -3  10   7       14.75        9.57     10.32 o 
  -2  10   7        1.26       -8.74      7.96 o 
  -1  10   7       48.20       61.06     10.39 o 
   0  10   7        2.13       -6.12      7.18 o 
   1  10   7       25.08       25.84      8.24 o 
   2  10   7        1.24       -6.92      6.76 o 
   3  10   7       33.33       38.93      5.51 o 
   4  10   7      246.17      255.02      9.46 o 
   5  10   7      434.91      425.12     12.32 o 
   6  10   7      319.94      297.01     10.82 o 
   7  10   7       96.38       99.40     12.05 o 
   8  10   7        0.87       -2.72      9.00 o 
  -2  11   7       12.27       12.17      9.78 o 
  -1  11   7       18.23       24.54     10.75 o 
   0  11   7        0.78       -1.56      8.81 o 
   1  11   7       13.73       10.91      8.39 o 
   2  11   7        2.32        4.30      7.94 o 
   3  11   7      358.22      334.19     11.08 o 
   4  11   7      361.26      356.71     11.49 o 
   5  11   7      224.70      198.64      9.19 o 
   6  11   7       87.29       94.75      7.71 o 
   7  11   7        1.56       -7.54      8.88 o 
  -1  12   7       15.15       -2.93     10.42 o 
   0  12   7       13.72       10.51     10.82 o 
   1  12   7        7.79       -2.57      9.21 o 
   2  12   7      536.92      498.06     21.05 o 
   3  12   7       11.80        8.50      8.48 o 
   4  12   7      259.82      268.58     11.94 o 
   5  12   7       10.59        4.66      7.25 o 
   6  12   7        0.08       -1.25      9.43 o 
   7  12   7      112.46      113.25     13.37 o 
   1  13   7       11.01        9.54     10.51 o 
   2  13   7       56.88       63.76     11.74 o 
   3  13   7      167.57      194.84     15.47 o 
   4  13   7       10.59       19.09      6.68 o 
   5  13   7       11.93       14.42      9.46 o 
  -4 -10   8       35.21       36.99      8.91 o 
  -3 -10   8        1.69       -4.37      7.28 o 
  -2 -10   8        6.40       -1.37      7.25 o 
  -1 -10   8       18.50       24.26      8.62 o 
  -6  -9   8        5.66        5.43      7.32 o 
  -5  -9   8        3.84        9.35      7.16 o 
  -4  -9   8        2.02       -5.08      6.50 o 
  -3  -9   8        0.50       -0.52      6.47 o 
  -2  -9   8       32.61       22.65      7.77 o 
  -1  -9   8      104.85       97.61     10.23 o 
   0  -9   8       34.49       24.64      7.77 o 
   1  -9   8       11.89       22.42      7.54 o 
  -6  -8   8       37.99       61.39      6.79 o 
  -5  -8   8        0.91       -6.33      5.55 o 
  -4  -8   8       83.32       85.47      8.98 o 
  -3  -8   8      119.14      108.17      9.61 o 
  -2  -8   8      163.23      143.84     10.44 o 
  -1  -8   8       22.75       25.09      6.97 o 
   0  -8   8       42.70       42.64      7.89 o 
   1  -8   8        7.10        6.78      6.33 o 
   2  -8   8       16.70        9.42      5.20 o 
   3  -8   8        0.36       -5.27      5.21 o 
  -7  -7   8      110.50      106.87     11.91 o 
  -6  -7   8       25.25       19.61      8.41 o 
  -5  -7   8      127.01      133.97      7.19 o 
  -4  -7   8       74.55       75.69      8.32 o 
  -3  -7   8      203.43      188.23     10.75 o 
  -2  -7   8       24.29       32.79      6.71 o 
  -1  -7   8       27.87       36.83      6.92 o 
   0  -7   8        0.47       -0.64      5.36 o 
   1  -7   8       18.90       10.34      4.53 o 
   2  -7   8        0.82       -3.71      4.40 o 
   3  -7   8       23.13       17.67     10.97 o 
   4  -7   8        0.37        4.16      4.91 o 
  -7  -6   8        7.51        2.32      9.00 o 
  -6  -6   8       92.38       97.07     10.75 o 
  -5  -6   8      335.62      299.09     15.26 o 
  -4  -6   8       60.25       63.65      5.44 o 
  -3  -6   8      188.92      160.92      9.66 o 
  -2  -6   8      118.65      121.54      8.86 o 
  -1  -6   8      115.62      118.49      8.62 o 
   0  -6   8       98.60      103.96      8.48 o 
   1  -6   8       13.28        8.62      4.06 o 
   2  -6   8       54.21       61.81      5.60 o 
   3  -6   8        5.90        6.54      4.62 o 
   4  -6   8       16.27       14.20      4.17 o 
   5  -6   8        0.77        2.45      5.61 o 
  -8  -5   8       11.98       27.43     10.51 o 
  -7  -5   8       69.74       72.00     10.80 o 
  -6  -5   8      294.04      257.13     15.00 o 
  -5  -5   8       11.14        6.24      7.30 o 
  -4  -5   8      124.46      117.50      9.12 o 
  -3  -5   8       83.59      100.35      8.08 o 
  -2  -5   8      152.70      153.34      8.98 o 
  -1  -5   8      506.03      527.19     16.51 o 
   0  -5   8        2.36        2.01      3.05 o 
   1  -5   8       15.01       26.15      4.18 o 
   2  -5   8      118.24      126.04      6.56 o 
   3  -5   8       16.97       19.51      4.52 o 
   4  -5   8        1.68       -0.05      3.59 o 
   5  -5   8       17.22        9.51      5.52 o 
  -8  -4   8       17.21       15.40     10.04 o 
  -7  -4   8       20.28       24.76      9.54 o 
  -6  -4   8       11.23       18.38      7.89 o 
  -5  -4   8       83.04       63.90      8.55 o 
  -4  -4   8       97.36       98.72      8.58 o 
  -3  -4   8      477.60      460.34     16.21 o 
  -2  -4   8      190.61      171.78      8.98 o 
  -1  -4   8        5.10        9.23      7.54 o 
   0  -4   8     1640.09     1607.77     26.39 o 
   1  -4   8        1.22        5.86      3.12 o 
   2  -4   8        0.49        2.38      5.37 o 
   3  -4   8        6.72       21.03      5.04 o 
   4  -4   8       29.80       33.79      3.95 o 
   5  -4   8      204.69      190.03      9.61 o 
   6  -4   8        6.18        5.41      9.17 o 
  -8  -3   8       18.75        6.00     10.13 o 
  -7  -3   8        0.19        3.66      8.48 o 
  -6  -3   8       13.69       13.51      8.60 o 
  -5  -3   8       81.88      115.59     10.39 o 
  -4  -3   8      253.07      285.98     13.61 o 
  -3  -3   8      143.68      137.37      9.19 o 
  -2  -3   8      169.36      146.46      8.17 o 
  -1  -3   8       46.77       43.51      6.21 o 
   0  -3   8       57.89       62.16      2.94 o 
   1  -3   8      179.80      152.68      5.69 o 
   2  -3   8       74.12       86.14      4.75 o 
   3  -3   8       21.07       14.81      3.49 o 
   4  -3   8      130.60      132.39      6.79 o 
   5  -3   8       10.37       11.53      5.17 o 
   6  -3   8        8.31       -5.57      7.68 o 
   7  -3   8       32.99       35.86     10.37 o 
  -8  -2   8        1.51       -7.94      9.26 o 
  -7  -2   8       43.91       44.88     10.37 o 
  -6  -2   8       19.78       26.13      8.91 o 
  -5  -2   8       84.78      100.18      9.92 o 
  -4  -2   8      160.27      171.05     10.91 o 
  -3  -2   8      155.47      157.87      9.24 o 
  -2  -2   8       42.39       48.26      5.36 o 
  -1  -2   8        1.85        2.09      2.07 o 
   0  -2   8        6.59       11.72      2.84 o 
   1  -2   8        4.55        9.83      2.56 o 
   2  -2   8      286.71      282.67      7.48 o 
   3  -2   8       39.84       42.92      3.16 o 
   4  -2   8       67.33       78.06      5.48 o 
   5  -2   8        1.08        7.35      7.11 o 
   6  -2   8       58.34       67.44      9.52 o 
   7  -2   8        4.95        4.82      8.15 o 
  -8  -1   8       35.55       33.83     11.24 o 
  -7  -1   8        2.77       14.93      9.12 o 
  -6  -1   8       39.10       50.39      9.24 o 
  -5  -1   8      379.96      365.87     16.84 o 
  -4  -1   8       86.64       95.67      8.69 o 
  -3  -1   8      536.72      525.49     17.53 o 
  -2  -1   8       18.94       16.64      2.47 o 
  -1  -1   8       96.22      104.75      4.05 o 
   0  -1   8      722.23      731.90     18.66 o 
   1  -1   8       10.81        8.61      2.19 o 
   2  -1   8      664.62      650.81     12.25 o 
   3  -1   8      201.36      204.24      4.99 o 
   4  -1   8       83.65      104.79      5.72 o 
   5  -1   8        0.91       -2.65      5.53 o 
   6  -1   8       19.76       31.02      7.80 o 
   7  -1   8        7.20        3.35      7.70 o 
  -8   0   8        2.74       -3.52      9.90 o 
  -7   0   8       31.73       42.54     10.28 o 
  -6   0   8       63.33       68.36     10.11 o 
  -5   0   8       74.94       96.31      9.87 o 
  -4   0   8       93.31       93.57      8.86 o 
  -3   0   8      110.51      125.14      4.99 o 
  -2   0   8      203.50      215.80      6.02 o 
  -1   0   8     1302.86     1333.44     21.61 o 
   0   0   8      185.45      154.61      6.76 o 
   1   0   8      159.09      155.98      6.99 o 
   2   0   8      145.71      142.33      3.77 o 
   3   0   8       62.94       86.63      3.35 o 
   4   0   8        8.24       20.55      5.01 o 
   5   0   8        0.66        2.53      5.08 o 
   6   0   8       73.94       84.66      9.14 o 
   7   0   8        6.92       16.87      7.39 o 
   8   0   8        0.75        0.47      7.44 o 
  -8   1   8        5.49        5.29     10.04 o 
  -7   1   8        6.23        1.72      8.72 o 
  -6   1   8       14.50       28.89      8.55 o 
  -5   1   8        0.14       -8.96      5.98 o 
  -4   1   8        7.08       26.27      6.52 o 
  -3   1   8      488.84      471.21     23.20 o 
  -2   1   8      775.66      789.68     19.87 o 
  -1   1   8      810.32      785.88     19.84 o 
   0   1   8        7.39       13.89      3.28 o 
   1   1   8      659.09      664.46     17.74 o 
   2   1   8       52.00       63.47      4.32 o 
   3   1   8       41.89       48.42      3.69 o 
   4   1   8       14.39       22.34      3.39 o 
   5   1   8       76.41       97.02      8.13 o 
   6   1   8       16.50       23.65      6.59 o 
   7   1   8       50.35       58.66      9.07 o 
   8   1   8        0.22       -4.65      6.97 o 
  -7   2   8        0.35       -0.19      8.48 o 
  -6   2   8       27.31       12.47      7.91 o 
  -5   2   8       45.21       50.77      8.39 o 
  -4   2   8      583.81      599.62     13.80 o 
  -3   2   8       33.05       33.65      4.04 o 
  -2   2   8      269.04      246.57      9.19 o 
  -1   2   8      367.77      318.53     10.56 o 
   0   2   8      177.09      170.93      7.39 o 
   1   2   8      110.94      132.79      4.14 o 
   2   2   8      130.70      148.57      5.99 o 
   3   2   8        5.42       21.57     12.76 o 
   4   2   8      227.03      216.09     14.15 o 
   5   2   8      288.92      288.69      8.44 o 
   6   2   8      276.39      287.28     12.73 o 
   7   2   8        3.34        3.97      6.43 o 
   8   2   8        3.44       -0.38      7.18 o 
  -7   3   8        4.32        2.17      8.95 o 
  -6   3   8        7.89        4.25      7.84 o 
  -5   3   8      793.97      782.86     26.29 o 
  -4   3   8        6.87        5.36      3.87 o 
  -3   3   8      535.10      519.49     12.30 o 
  -2   3   8      107.11       89.01      6.38 o 
  -1   3   8        0.76        7.72      3.40 o 
   0   3   8      516.42      568.30      9.88 o 
   1   3   8       54.51       62.95      3.59 o 
   2   3   8      618.85      614.83     16.96 o 
   3   3   8     1143.00     1096.55     19.94 o 
   4   3   8      221.41      196.32      6.65 o 
   5   3   8      182.04      210.45     14.96 o 
   6   3   8       18.67       30.00      4.47 o 
   7   3   8       23.08       27.76      5.65 o 
   8   3   8        1.72        8.20      6.85 o 
   9   3   8        0.31       -0.35      7.46 o 
  -7   4   8        4.90       -2.50      8.76 o 
  -6   4   8       55.73       47.51     10.35 o 
  -5   4   8       32.41       31.18      5.30 o 
  -4   4   8       18.00       26.68      4.97 o 
  -3   4   8        2.37       20.01      5.46 o 
  -2   4   8      214.01      208.14      9.85 o 
  -1   4   8        1.70        4.23      3.64 o 
   0   4   8       59.03       57.05      5.57 o 
   1   4   8      874.21      878.84     23.08 o 
   2   4   8     1056.66     1024.31     18.29 o 
   3   4   8       71.96       81.77      4.70 o 
   4   4   8      704.28      690.97     16.59 o 
   5   4   8        5.23       15.74      3.62 o 
   6   4   8        1.79        1.00      3.69 o 
   7   4   8      226.17      207.35      8.47 o 
   8   4   8        0.80        5.33      4.68 o 
   9   4   8       43.55       47.22      9.07 o 
  -6   5   8        1.00       -0.92      8.46 o 
  -5   5   8        0.93       -1.86      4.81 o 
  -4   5   8        7.29        5.43      4.27 o 
  -3   5   8       10.82       19.70      6.12 o 
  -2   5   8       33.56       34.39      6.64 o 
  -1   5   8      239.89      222.38     10.16 o 
   0   5   8      230.04      201.71      9.21 o 
   1   5   8     1028.93      982.19     25.58 o 
   2   5   8      541.06      558.91     16.89 o 
   3   5   8      100.04      110.42      4.28 o 
   4   5   8       15.83       15.35      3.51 o 
   5   5   8      157.66      141.41      6.40 o 
   6   5   8      465.57      445.12     11.65 o 
   7   5   8        6.55       11.50      4.84 o 
   8   5   8       36.99       44.11      6.24 o 
   9   5   8       24.73       18.66      6.11 o 
  -6   6   8        0.82       13.84      8.83 o 
  -5   6   8        0.33        8.63      5.50 o 
  -4   6   8       42.32       33.08      6.85 o 
  -3   6   8      272.76      258.53     14.10 o 
  -2   6   8        4.09        4.80      5.81 o 
  -1   6   8      221.03      206.08     10.42 o 
   0   6   8      435.94      434.71     14.95 o 
   1   6   8        4.71       -2.10      4.11 o 
   2   6   8      167.91      190.99      9.59 o 
   3   6   8       35.79       49.93      6.86 o 
   4   6   8      287.49      273.19      8.63 o 
   5   6   8      529.17      507.31     12.39 o 
   6   6   8      112.07      118.48      6.48 o 
   7   6   8       30.39       39.27      7.84 o 
   8   6   8      178.89      184.76      8.77 o 
   9   6   8        0.55       -9.64      6.43 o 
  -5   7   8        6.65       14.50      6.04 o 
  -4   7   8       29.17       25.71      5.70 o 
  -3   7   8        6.38        0.19      7.54 o 
  -2   7   8       72.02      102.64      9.59 o 
  -1   7   8       82.76       95.32      8.86 o 
   0   7   8      138.61      141.38      9.35 o 
   1   7   8       20.54       21.85      5.88 o 
   2   7   8        8.05       15.40      5.41 o 
   3   7   8     1142.34     1114.35     22.26 o 
   4   7   8      330.73      338.14      9.98 o 
   5   7   8      180.55      164.09     11.81 o 
   6   7   8      117.08      118.28      6.95 o 
   7   7   8      356.55      362.94     11.42 o 
   8   7   8       40.22       22.47      5.84 o 
   9   7   8        0.04       -3.19      9.64 o 
  -5   8   8        0.08       -0.97      9.47 o 
  -4   8   8       17.55       20.25      5.97 o 
  -3   8   8       60.11       71.60     10.28 o 
  -2   8   8       22.61       39.97      9.21 o 
  -1   8   8        0.18        4.32      7.25 o 
   0   8   8       55.51       62.29      8.53 o 
   1   8   8      329.35      300.81     13.37 o 
   2   8   8      936.81      918.10     26.08 o 
   3   8   8       25.39       39.83      4.89 o 
   4   8   8      860.79      850.70     19.15 o 
   5   8   8       51.02       55.04      9.37 o 
   6   8   8      116.60      115.15      7.22 o 
   7   8   8      105.50       93.01      7.15 o 
   8   8   8       87.81       78.12      5.50 o 
  -4   9   8        0.98       -3.43      8.95 o 
  -3   9   8       14.05       -1.63      8.86 o 
  -2   9   8        0.69        6.52      7.96 o 
  -1   9   8        7.34        6.45      7.35 o 
   0   9   8      291.63      280.61     14.43 o 
   1   9   8        6.84        5.48      6.78 o 
   2   9   8      229.25      222.93     12.61 o 
   3   9   8      335.13      332.24     10.36 o 
   4   9   8       73.48       74.87      6.36 o 
   5   9   8        0.07        2.75      4.41 o 
   6   9   8        6.04       12.66      5.26 o 
   7   9   8       60.00       56.53      6.64 o 
   8   9   8      158.67      162.03     15.02 o 
  -3  10   8        6.46        2.53      9.85 o 
  -2  10   8        4.49       10.89      9.83 o 
  -1  10   8       36.02       31.54     10.16 o 
   0  10   8       10.53       30.17      8.93 o 
   1  10   8      151.19      152.30     11.98 o 
   2  10   8      121.92      143.20     11.13 o 
   3  10   8       15.50       12.40      7.06 o 
   4  10   8        3.08        4.40      4.75 o 
   5  10   8        9.04       17.66      5.59 o 
   6  10   8      115.72      112.99      7.85 o 
   7  10   8       76.89       89.62      7.70 o 
   8  10   8       47.14       47.46     11.53 o 
  -2  11   8        7.91        7.54     10.46 o 
  -1  11   8       27.64       19.32     10.13 o 
   0  11   8       19.43       25.77     10.11 o 
   1  11   8       45.85       50.03     10.21 o 
   2  11   8        9.75        3.17      7.80 o 
   3  11   8       32.24       34.61      8.39 o 
   4  11   8      256.20      280.40     10.67 o 
   5  11   8       70.20       80.22      7.78 o 
   6  11   8      252.39      255.68     10.80 o 
   7  11   8       20.16       24.99     10.09 o 
   0  12   8       17.36       11.43     10.84 o 
   1  12   8        1.93       -7.23      8.88 o 
   2  12   8       27.13       18.97     10.58 o 
   3  12   8      165.81      171.22     14.34 o 
   4  12   8      206.35      204.35     10.27 o 
   5  12   8      206.41      195.00      9.79 o 
   6  12   8       10.73       10.05      6.35 o 
   2  13   8       36.55       41.10     11.24 o 
   3  13   8      155.23      165.12     15.14 o 
   4  13   8        4.39       13.96     10.61 o 
  -4  -9   9        1.48        3.97      7.06 o 
  -3  -9   9        0.05       -2.62      6.78 o 
  -2  -9   9       31.19       34.82      8.72 o 
  -1  -9   9       39.11       35.13      8.60 o 
   0  -9   9       29.85       20.79      7.82 o 
  -6  -8   9        7.90       13.44      7.61 o 
  -5  -8   9        0.21        3.35      6.76 o 
  -4  -8   9       10.78        6.99      6.66 o 
  -3  -8   9       68.08       64.75      8.81 o 
  -2  -8   9       30.83       16.18      7.02 o 
  -1  -8   9       75.01       74.48      9.31 o 
   0  -8   9       35.64       44.13      8.39 o 
   1  -8   9        0.27        7.68      6.47 o 
   2  -8   9        4.31        2.36      6.73 o 
  -6  -7   9       37.71       24.06      5.69 o 
  -5  -7   9       33.95       40.04      7.61 o 
  -4  -7   9        8.02       14.39      6.57 o 
  -3  -7   9       90.82       65.34      8.06 o 
  -2  -7   9       22.81       24.45      6.78 o 
  -1  -7   9      124.77      126.12     10.09 o 
   0  -7   9        1.19       -7.75      5.53 o 
   1  -7   9        2.16        8.41      5.98 o 
   2  -7   9        0.19       -5.94      4.40 o 
   3  -7   9        0.07       -6.56      4.93 o 
  -7  -6   9       15.56        5.50      9.71 o 
  -6  -6   9        2.74        5.41      7.75 o 
  -5  -6   9       56.52       66.64      9.35 o 
  -4  -6   9      124.60      129.58      7.08 o 
  -3  -6   9       73.87       79.42      8.20 o 
  -2  -6   9       58.14       70.35      7.75 o 
  -1  -6   9       19.61       17.98      5.93 o 
   0  -6   9        0.06        5.72      5.65 o 
   1  -6   9        5.21        5.14      4.24 o 
   2  -6   9        3.84        3.27      4.31 o 
   3  -6   9        1.71       -4.71      4.58 o 
   4  -6   9       18.18        6.92      5.50 o 
  -7  -5   9        3.18       13.94      8.95 o 
  -6  -5   9      231.05      233.56     15.83 o 
  -5  -5   9      156.40      148.61     12.07 o 
  -4  -5   9       97.95      108.38      9.90 o 
  -3  -5   9       35.65       37.39      6.87 o 
  -2  -5   9        3.20        5.46      4.94 o 
  -1  -5   9        7.11       11.39      5.10 o 
   0  -5   9       86.34       63.19      7.09 o 
   1  -5   9        2.20       -2.66      4.62 o 
   2  -5   9       47.30       51.95      5.23 o 
   3  -5   9       12.47        6.83      9.51 o 
   4  -5   9        8.95        4.34      5.08 o 
   5  -5   9       10.50       28.18      6.86 o 
  -7  -4   9       34.77       35.95     11.29 o 
  -6  -4   9       30.34       34.30      9.45 o 
  -5  -4   9       14.53       15.31      7.54 o 
  -4  -4   9       40.23       30.50      7.09 o 
  -3  -4   9       34.52       36.62      6.47 o 
  -2  -4   9        2.56       13.98      4.75 o 
  -1  -4   9       75.81       78.71      6.99 o 
   0  -4   9      135.01      125.12      5.82 o 
   1  -4   9      421.20      411.81     10.27 o 
   2  -4   9      103.97      124.80      8.06 o 
   3  -4   9       19.07       35.24      4.83 o 
   4  -4   9       14.25       23.34      5.19 o 
   5  -4   9        0.32        0.85      5.08 o 
  -8  -3   9        0.26        0.21     10.25 o 
  -7  -3   9       48.41       57.12     11.53 o 
  -6  -3   9      125.21      117.22     12.09 o 
  -5  -3   9       20.59       39.62      8.83 o 
  -4  -3   9       33.29       48.33      7.63 o 
  -3  -3   9       19.29       28.42      6.57 o 
  -2  -3   9      123.68      118.66      7.96 o 
  -1  -3   9      264.62      243.31     10.09 o 
   0  -3   9       28.00       33.82      3.58 o 
   1  -3   9      305.16      318.66      8.35 o 
   2  -3   9        0.43        9.24      3.31 o 
   3  -3   9        0.03        0.21      4.32 o 
   4  -3   9       51.17       46.57      5.32 o 
   5  -3   9        3.92        0.51      4.89 o 
   6  -3   9        0.19      -11.59      7.72 o 
  -8  -2   9       44.76       30.92     11.01 o 
  -7  -2   9        0.21       -3.07      8.93 o 
  -6  -2   9       27.81       34.94      9.47 o 
  -5  -2   9       32.95       33.85      8.08 o 
  -4  -2   9       49.82       63.55      8.24 o 
  -3  -2   9       79.99      115.77      8.86 o 
  -2  -2   9      126.52      109.63      7.32 o 
  -1  -2   9      155.82      150.35      5.08 o 
   0  -2   9       51.01       57.73      4.67 o 
   1  -2   9      308.15      348.38      8.38 o 
   2  -2   9      116.61      144.33      5.77 o 
   3  -2   9       34.04       25.78      3.07 o 
   4  -2   9       77.51       72.92      8.04 o 
   5  -2   9        0.58       -9.46      6.31 o 
   6  -2   9        9.44       17.72      8.53 o 
   7  -2   9        3.32       -1.39      9.52 o 
  -8  -1   9        3.98        7.25     10.56 o 
  -7  -1   9        0.17       -2.17      9.05 o 
  -6  -1   9       68.15       83.10     11.22 o 
  -5  -1   9       17.17       11.86      7.96 o 
  -4  -1   9       14.58       18.57      6.66 o 
  -3  -1   9      622.14      563.02     19.16 o 
  -2  -1   9       34.33       36.17      5.36 o 
  -1  -1   9      286.56      261.51      6.90 o 
   0  -1   9      155.93      154.92      7.35 o 
   1  -1   9       64.63       70.97      3.90 o 
   2  -1   9      217.16      202.75      6.20 o 
   3  -1   9      153.74      149.74      6.07 o 
   4  -1   9       44.51       47.10      4.68 o 
   5  -1   9       69.56       64.02      8.24 o 
   6  -1   9        0.17        3.07      6.59 o 
   7  -1   9        1.52      -11.02      7.35 o 
  -7   0   9       16.88       19.94      9.97 o 
  -6   0   9       34.57       37.68      9.28 o 
  -5   0   9      117.05      139.04     11.83 o 
  -4   0   9      514.32      529.29     20.22 o 
  -3   0   9       93.27      126.03      9.17 o 
  -2   0   9       43.92       38.24      3.37 o 
  -1   0   9       23.66       30.86      4.11 o 
   0   0   9      499.98      502.34     14.34 o 
   1   0   9      969.75      903.36     23.13 o 
   2   0   9       72.77       74.60      3.22 o 
   3   0   9      445.34      466.24     10.48 o 
   4   0   9       35.00       55.94      8.01 o 
   5   0   9       16.70       29.98      7.06 o 
   6   0   9        0.56        2.67      6.54 o 
   7   0   9        1.15        4.16      7.56 o 
  -7   1   9       12.22       17.15      9.97 o 
  -6   1   9        2.33        0.87      8.29 o 
  -5   1   9        5.08       -4.06      6.35 o 
  -4   1   9      176.31      159.57     10.65 o 
  -3   1   9      190.29      167.31      6.26 o 
  -2   1   9       90.59       99.19      6.00 o 
  -1   1   9      156.62      168.57      7.54 o 
   0   1   9      138.18      143.93      6.78 o 
   1   1   9       51.10       54.07      5.03 o 
   2   1   9      498.37      501.68     12.61 o 
   3   1   9       21.59       25.52      3.49 o 
   4   1   9       19.79       28.56      5.93 o 
   5   1   9        0.95        1.72      5.27 o 
   6   1   9       18.13       11.22      6.31 o 
   7   1   9        9.54        6.52      7.58 o 
   8   1   9       25.11       28.80      9.05 o 
  -7   2   9        0.36       -3.69      9.33 o 
  -6   2   9        2.89        1.80      8.08 o 
  -5   2   9       52.84       52.32      8.86 o 
  -4   2   9       55.36       55.87      8.20 o 
  -3   2   9     1682.41     1640.10     28.89 o 
  -1   2   9      596.31      593.26     16.77 o 
   0   2   9      175.32      172.30      8.10 o 
   1   2   9      826.06      818.49     14.03 o 
   2   2   9      178.69      190.41      5.67 o 
   3   2   9       27.70       42.45      5.24 o 
   4   2   9       84.32       71.23      4.54 o 
   5   2   9      150.88      131.11      6.16 o 
   6   2   9        6.54        6.07      5.72 o 
   7   2   9       80.99       76.30      9.40 o 
   8   2   9        0.66        1.82      7.30 o 
  -7   3   9        0.29        7.91     10.56 o 
  -6   3   9       53.30       59.20     11.15 o 
  -5   3   9      142.34      133.99     11.62 o 
  -4   3   9       14.66       25.91      7.09 o 
  -3   3   9        1.97        3.91      3.77 o 
  -2   3   9      314.05      330.27     12.28 o 
  -1   3   9      231.11      225.88      9.47 o 
   0   3   9       32.94       31.75      3.53 o 
   1   3   9       56.63       60.10      5.53 o 
   2   3   9        0.39        1.32      3.71 o 
   3   3   9       34.02       35.74      5.20 o 
   4   3   9      260.16      238.81      7.68 o 
   5   3   9      138.17      144.63      6.44 o 
   6   3   9      140.31      148.45      7.26 o 
   7   3   9        1.15       11.34      6.35 o 
   8   3   9        7.13        4.94      7.25 o 
  -6   4   9      108.53       89.55     11.48 o 
  -5   4   9        0.64        1.51      7.61 o 
  -4   4   9       78.96       85.07      9.21 o 
  -3   4   9       39.77       30.62      6.97 o 
  -2   4   9       49.81       61.66      6.43 o 
  -1   4   9      263.95      294.17     11.39 o 
   0   4   9        7.19       10.94      4.42 o 
   1   4   9      177.79      172.73      8.58 o 
   2   4   9      201.75      206.65      6.58 o 
   3   4   9      599.57      589.41     17.69 o 
   4   4   9      210.52      213.79      7.37 o 
   5   4   9       15.84       27.30      4.23 o 
   6   4   9      120.53      146.06     11.17 o 
   7   4   9       22.74       20.67      4.84 o 
   8   4   9       35.72       39.64      7.82 o 
  -6   5   9        0.16       -2.93      8.06 o 
  -5   5   9        5.69       15.78      8.29 o 
  -4   5   9       16.55       20.61      5.22 o 
  -3   5   9        7.14       13.44      6.40 o 
  -2   5   9      108.61      116.20      8.72 o 
  -1   5   9       18.56       22.58      5.86 o 
   0   5   9       58.28       69.43      6.54 o 
   1   5   9      351.22      350.58     12.97 o 
   2   5   9      246.98      250.76     10.94 o 
   3   5   9      300.82      284.05      8.20 o 
   4   5   9       16.27       20.17      4.03 o 
   5   5   9      130.87      136.46      6.66 o 
   6   5   9      188.32      176.04     10.28 o 
   7   5   9        8.79        8.77      5.80 o 
   8   5   9       68.78       70.41      8.37 o 
  -5   6   9        0.04        8.96      5.36 o 
  -4   6   9        2.99        6.08      5.07 o 
  -3   6   9       26.19       20.98      7.13 o 
  -2   6   9        0.55       -7.11      5.72 o 
  -1   6   9       55.16       56.48      7.02 o 
   0   6   9      536.49      515.73     16.91 o 
   1   6   9      167.19      177.17      9.83 o 
   2   6   9       11.33       12.45      4.98 o 
   3   6   9       28.23       27.54      5.76 o 
   4   6   9       29.49       36.25      4.57 o 
   5   6   9      119.06      120.65      6.79 o 
   6   6   9       19.59       33.49      5.05 o 
   7   6   9       28.04       28.66      5.51 o 
   8   6   9       46.55       61.89      6.61 o 
  -5   7   9        0.28        7.26      5.87 o 
  -4   7   9       28.97       19.19      5.91 o 
  -3   7   9       33.32       27.69      8.29 o 
  -2   7   9      331.27      294.98     14.41 o 
  -1   7   9      224.96      209.46     11.74 o 
   0   7   9       46.53       52.18      7.42 o 
   1   7   9      165.97      144.95      9.50 o 
   2   7   9       32.42       30.99      6.07 o 
   3   7   9        0.51       -0.94      5.03 o 
   4   7   9       53.90       54.76      5.35 o 
   5   7   9       36.46       46.41      7.78 o 
   6   7   9      337.41      332.74     10.88 o 
   7   7   9       86.04       93.85      7.42 o 
   8   7   9      102.24      119.51      8.49 o 
  -4   8   9        1.24        0.14      5.16 o 
  -3   8   9      122.99      113.91     11.95 o 
  -2   8   9        1.71        0.45      7.54 o 
  -1   8   9      123.31      104.44     10.87 o 
   0   8   9       30.09       36.05      7.42 o 
   1   8   9        4.27        7.28      6.12 o 
   2   8   9      416.15      398.52     15.57 o 
   3   8   9      109.31      114.88      9.28 o 
   4   8   9      224.57      212.65     14.26 o 
   5   8   9       87.40       99.96      6.78 o 
   6   8   9      177.23      172.41      8.30 o 
   7   8   9      212.52      203.65      9.26 o 
   8   8   9       53.34       30.00      5.01 o 
  -3   9   9        0.35       -4.35      8.60 o 
  -2   9   9       13.88       21.99      9.92 o 
  -1   9   9       27.67       25.42      9.02 o 
   0   9   9       82.77       75.73      9.50 o 
   1   9   9      129.11      115.28     10.16 o 
   2   9   9        3.14        5.72      6.24 o 
   3   9   9      248.30      238.07     13.04 o 
   4   9   9        4.78       10.22      4.88 o 
   5   9   9      322.64      316.03     10.79 o 
   6   9   9       98.68      107.97      7.53 o 
   7   9   9        0.92        4.35      5.31 o 
   8   9   9        9.35        7.10      5.91 o 
  -2  10   9        3.08       -8.17      8.76 o 
  -1  10   9        0.18        1.51      8.01 o 
   0  10   9        0.82       -0.85      8.50 o 
   1  10   9      150.91      156.74     12.14 o 
   2  10   9       61.56       53.48      9.50 o 
   3  10   9       85.92       97.11     10.28 o 
   4  10   9      104.56       96.57      7.27 o 
   5  10   9       16.23       19.28      5.64 o 
   6  10   9        6.69        6.84      5.66 o 
   7  10   9        9.70        7.99      6.06 o 
  -1  11   9       65.75       58.51     12.38 o 
   0  11   9       37.89       53.91     10.51 o 
   1  11   9       31.47       40.94      9.97 o 
   2  11   9       68.77       84.52     11.46 o 
   3  11   9       26.26       17.32      8.20 o 
   4  11   9       14.58       17.79      5.76 o 
   5  11   9        0.60       -6.01      5.45 o 
   6  11   9      125.35      124.19      8.88 o 
   7  11   9      145.73      152.52     17.81 o 
   0  12   9        1.55       17.43     11.48 o 
   1  12   9       12.01       17.27     10.02 o 
   2  12   9        8.19        5.06      9.43 o 
   3  12   9        7.43        6.92      9.05 o 
   4  12   9        6.72        4.20      9.02 o 
   5  12   9      227.42      239.13     13.23 o 
   6  12   9       35.61       44.36      7.15 o 
  -4  -8  10        1.31       -5.83      6.45 o 
  -3  -8  10       10.25       18.64      7.65 o 
  -2  -8  10        2.11        4.42      6.90 o 
  -1  -8  10       52.32       35.32      8.62 o 
   0  -8  10       11.37       17.98      7.84 o 
   1  -8  10       41.96       33.59      7.96 o 
  -5  -7  10        8.09       20.32      7.44 o 
  -4  -7  10        0.38        0.92      6.26 o 
  -3  -7  10       14.43        6.87      6.43 o 
  -2  -7  10       43.63       32.81      7.37 o 
  -1  -7  10       17.42       16.11      7.11 o 
   0  -7  10        4.31        4.06      6.54 o 
   1  -7  10       33.34       38.13      7.65 o 
   2  -7  10        0.16       -0.59      5.81 o 
  -6  -6  10       13.41       -0.76      7.87 o 
  -5  -6  10        2.72        2.57      7.06 o 
  -4  -6  10       47.69       43.09      7.44 o 
  -3  -6  10        6.63        9.00      6.33 o 
  -2  -6  10      114.20      116.63      9.40 o 
  -1  -6  10       44.57       46.63      7.46 o 
   0  -6  10       19.70       29.58      7.20 o 
   1  -6  10        8.51       19.49      6.80 o 
   2  -6  10        0.09       -0.77      4.49 o 
   3  -6  10        0.55       -3.82      4.73 o 
  -7  -5  10        2.07        6.69      9.33 o 
  -6  -5  10       56.28       67.80     11.53 o 
  -5  -5  10       27.78       38.72      9.09 o 
  -4  -5  10       31.06       43.39      8.41 o 
  -3  -5  10      221.13      213.03     11.15 o 
  -2  -5  10       73.58       81.21      8.06 o 
  -1  -5  10        4.26       11.48      5.53 o 
   0  -5  10       15.70       11.34      5.60 o 
   1  -5  10       41.46       50.70      9.95 o 
   2  -5  10        1.25        1.26      4.01 o 
   3  -5  10       36.30       35.56      5.39 o 
   4  -5  10        8.85       12.45      5.32 o 
  -7  -4  10       10.86       15.45     10.06 o 
  -6  -4  10       45.24       45.00     10.46 o 
  -5  -4  10      108.44      104.67     10.94 o 
  -4  -4  10       24.75       25.04      7.32 o 
  -3  -4  10       12.15       20.29      6.54 o 
  -2  -4  10       46.61       43.35      6.33 o 
  -1  -4  10       13.31       20.08      5.65 o 
   0  -4  10      104.83      108.12      8.32 o 
   1  -4  10        1.98       -0.91      6.72 o 
   2  -4  10       88.47      100.20      6.23 o 
   3  -4  10       10.18       27.71      7.80 o 
   4  -4  10       26.95       37.87      5.93 o 
   5  -4  10        2.00       -3.76      6.95 o 
  -7  -3  10       12.09       14.95     10.56 o 
  -6  -3  10       36.39       29.72      9.95 o 
  -5  -3  10        2.07        7.39      7.56 o 
  -4  -3  10        0.53       -0.61      6.19 o 
  -3  -3  10      136.65      109.56      9.43 o 
  -2  -3  10       52.01       62.84      6.83 o 
  -1  -3  10       19.99       26.88      3.77 o 
   0  -3  10       66.40       63.67      4.37 o 
   1  -3  10      133.80      114.35      5.85 o 
   2  -3  10      135.87      144.99      6.41 o 
   3  -3  10       25.37       37.57      7.00 o 
   4  -3  10        2.26        2.16      4.35 o 
   5  -3  10        8.60       -4.78      5.47 o 
   6  -3  10        2.37       12.78      9.52 o 
  -7  -2  10       83.90       97.47     13.63 o 
  -6  -2  10        5.84       12.90      9.21 o 
  -5  -2  10        0.11        0.97      8.20 o 
  -4  -2  10       20.22       22.61      7.35 o 
  -3  -2  10      205.98      194.39     11.62 o 
  -2  -2  10        7.93        3.83      4.51 o 
  -1  -2  10      112.52      106.89      7.30 o 
   0  -2  10      127.13      121.37      4.20 o 
   1  -2  10      721.33      742.19     14.31 o 
   2  -2  10      598.87      525.14     11.63 o 
   3  -2  10      175.24      206.96      7.57 o 
   4  -2  10        0.17       10.84      4.38 o 
   5  -2  10        0.58        1.18      7.13 o 
   6  -2  10       16.12       22.91      9.43 o 
  -7  -1  10        1.58       -3.19      9.83 o 
  -6  -1  10       24.49       27.64      9.69 o 
  -5  -1  10        8.33       12.07      8.06 o 
  -4  -1  10        5.55       15.57      7.23 o 
  -3  -1  10       87.10       83.08      8.20 o 
  -2  -1  10      223.71      227.70     10.98 o 
  -1  -1  10       94.21       95.26      4.70 o 
   0  -1  10     1293.19     1266.23     30.71 o 
   1  -1  10       47.96       40.91      3.63 o 
   2  -1  10        6.70       12.78      3.09 o 
   3  -1  10       19.42       11.30      3.67 o 
   4  -1  10       72.16       63.00      5.50 o 
   5  -1  10       46.92       41.98      8.13 o 
   6  -1  10        0.18        3.09      7.06 o 
   7  -1  10       12.11        6.71      8.93 o 
  -7   0  10        5.02        4.18     10.61 o 
  -6   0  10       13.16        7.65      9.31 o 
  -5   0  10       11.93       16.75      8.15 o 
  -4   0  10      242.21      239.46     13.84 o 
  -3   0  10       22.70       26.72      6.59 o 
  -2   0  10       80.50       93.00      7.94 o 
  -1   0  10      403.77      416.52     13.23 o 
   0   0  10      178.52      167.13      7.89 o 
   1   0  10      193.55      172.54      8.69 o 
   2   0  10        9.95       10.07      2.82 o 
   3   0  10      255.40      225.76      7.33 o 
   4   0  10        0.92        1.79      3.57 o 
   5   0  10        2.66       -1.42      6.14 o 
   6   0  10       32.25       48.31      8.95 o 
   7   0  10       17.54       10.35      8.10 o 
  -7   1  10        6.06       19.21     11.17 o 
  -6   1  10        9.60       14.48      9.26 o 
  -5   1  10       32.59       42.31      9.14 o 
  -4   1  10       19.36       23.46      7.68 o 
  -3   1  10        1.72        1.75      5.81 o 
  -2   1  10       20.64       21.15      3.53 o 
  -1   1  10      192.82      202.52      8.81 o 
   1   1  10       60.71       59.88      5.81 o 
   2   1  10      194.53      193.42      7.85 o 
   3   1  10       61.13       77.34      7.45 o 
   4   1  10        1.46        1.04      5.27 o 
   5   1  10       27.64       46.35      7.06 o 
   6   1  10       15.11       17.53      7.13 o 
   7   1  10        0.00       -8.55      7.56 o 
  -7   2  10        0.27      -14.53     10.30 o 
  -6   2  10        6.34        5.20      9.00 o 
  -5   2  10       23.42       22.84      8.69 o 
  -4   2  10       91.42      109.54     10.58 o 
  -3   2  10       60.61       81.03      8.88 o 
  -2   2  10       66.11       67.73      6.07 o 
  -1   2  10      173.92      187.12      8.76 o 
   0   2  10      151.79      152.56      8.01 o 
   1   2  10       76.11       71.40      4.70 o 
   2   2  10      272.37      274.31      7.18 o 
   3   2  10       75.62       98.81      7.56 o 
   4   2  10       24.44       39.76      6.24 o 
   5   2  10        2.79       10.28      5.55 o 
   6   2  10       15.82        9.21      6.17 o 
   7   2  10       10.14        4.75      6.61 o 
   8   2  10        2.48       -7.11      7.39 o 
  -6   3  10       17.39       25.94     10.23 o 
  -5   3  10        0.86        4.44      7.56 o 
  -4   3  10      170.22      174.86     12.50 o 
  -3   3  10        0.70        5.97      3.83 o 
  -2   3  10     1067.44     1053.36     27.54 o 
  -1   3  10        2.40       13.51      4.56 o 
   0   3  10       74.88       83.96      6.85 o 
   1   3  10       57.90       66.55      6.28 o 
   2   3  10       81.55       94.75      7.18 o 
   3   3  10        0.63       -1.35      4.13 o 
   4   3  10        3.15       -6.34      4.23 o 
   5   3  10       19.94       24.64      4.49 o 
   6   3  10       97.54       89.06      8.69 o 
   7   3  10        2.16        9.50      6.80 o 
   8   3  10      112.35      129.41     11.95 o 
  -6   4  10        0.94       -7.37      8.55 o 
  -5   4  10        7.18       18.64      8.55 o 
  -4   4  10       24.41       12.09      7.20 o 
  -3   4  10       55.99       75.42      6.17 o 
  -2   4  10        4.94        7.42      5.50 o 
  -1   4  10      781.26      724.41     20.93 o 
   0   4  10      123.35      134.51      8.62 o 
   1   4  10        0.22        2.06      4.23 o 
   2   4  10       79.75       82.92      4.98 o 
   3   4  10        1.68        0.45      4.84 o 
   4   4  10      492.89      462.33     11.55 o 
   5   4  10      127.05      118.74      6.54 o 
   6   4  10       69.35       84.30      6.34 o 
   7   4  10      112.58      115.33     10.13 o 
   8   4  10       51.79       29.32      8.22 o 
  -6   5  10        1.57       -6.45      8.53 o 
  -5   5  10        2.65        2.24      7.70 o 
  -4   5  10        4.25        3.87      5.12 o 
  -3   5  10        3.10        5.72      6.19 o 
  -2   5  10       65.77       61.89      7.72 o 
  -1   5  10       57.87       47.34      6.90 o 
   0   5  10        0.03       -1.13      4.70 o 
   1   5  10       11.52       21.21      5.55 o 
   2   5  10      237.21      204.64     10.46 o 
   3   5  10      328.97      319.87     10.08 o 
   4   5  10        2.52        1.18      3.66 o 
   5   5  10      201.65      235.56     19.75 o 
   6   5  10        4.04        9.22      4.57 o 
   7   5  10        0.24       -1.33      4.62 o 
   8   5  10        3.64        7.89      7.02 o 
  -5   6  10        6.78       21.26      8.67 o 
  -4   6  10       14.23       20.03      5.87 o 
  -3   6  10       41.94       48.03      8.17 o 
  -2   6  10       16.44       13.56      6.61 o 
  -1   6  10       15.76       13.16      6.02 o 
   0   6  10       99.88       87.81      8.06 o 
   1   6  10      140.78      139.78      9.33 o 
   2   6  10      260.72      272.70     12.45 o 
   3   6  10       96.11       98.91      8.58 o 
   4   6  10      256.89      266.81     16.47 o 
   5   6  10       58.48       69.54      7.75 o 
   6   6  10        0.91        5.18      4.73 o 
   7   6  10        0.08        0.51      4.83 o 
   8   6  10        8.56        8.44      5.47 o 
  -4   7  10        0.06        1.02      5.29 o 
  -3   7  10       15.05       18.45      8.17 o 
  -2   7  10        3.50        2.55      6.92 o 
  -1   7  10      163.23      149.15     11.06 o 
   0   7  10       14.41        8.50      6.40 o 
   1   7  10      437.40      418.64     16.06 o 
   2   7  10      146.28      160.92     10.28 o 
   3   7  10       81.24       98.86      9.35 o 
   4   7  10        0.79        2.25      4.26 o 
   5   7  10       66.53       73.15      6.43 o 
   6   7  10      132.00      120.77      6.52 o 
   7   7  10       50.80       51.75      7.71 o 
   8   7  10        5.88        9.26      6.07 o 
  -4   8  10        1.77        3.20      6.22 o 
  -3   8  10       55.90       34.25      9.92 o 
  -2   8  10      116.83      115.73     11.65 o 
  -1   8  10        1.07       -8.76      6.64 o 
   0   8  10      273.96      282.48     13.87 o 
   1   8  10        9.36        8.50      6.35 o 
   2   8  10       64.50       79.54      8.58 o 
   3   8  10      141.35      148.02     11.17 o 
   4   8  10       17.72       17.56      5.07 o 
   5   8  10      520.46      472.25     13.40 o 
   6   8  10       49.53       53.93      6.68 o 
   7   8  10       47.86       52.81      6.89 o 
   8   8  10      136.23      139.38     12.08 o 
  -3   9  10        1.19        6.73     10.02 o 
  -2   9  10        7.53       -0.43      8.13 o 
  -1   9  10        8.59        3.28      8.01 o 
   0   9  10       18.70       21.50      8.08 o 
   1   9  10       99.93       90.43     10.02 o 
   2   9  10       37.16       33.33      7.51 o 
   3   9  10      111.60      118.68     10.37 o 
   4   9  10       54.34       57.23     13.42 o 
   5   9  10       62.33       67.28      6.90 o 
   6   9  10      128.13      136.35      8.37 o 
   7   9  10       18.82       29.85      6.57 o 
  -2  10  10        0.72        2.69      9.78 o 
  -1  10  10       13.33       11.58      8.88 o 
   0  10  10       38.51       28.58      9.47 o 
   1  10  10        6.18       -0.69      7.28 o 
   2  10  10        1.12        5.65      7.32 o 
   3  10  10      121.01      119.53     10.87 o 
   4  10  10       83.49       80.74      9.80 o 
   5  10  10      383.27      353.19     12.25 o 
   6  10  10        2.83        7.35      6.00 o 
   7  10  10       17.04       22.50      8.20 o 
  -1  11  10        5.79        9.19     10.13 o 
   0  11  10       10.26       19.54      9.64 o 
   1  11  10       37.13       44.53     10.28 o 
   2  11  10      137.44      136.78     12.57 o 
   3  11  10       53.51       45.69      9.61 o 
   4  11  10       57.49       63.73     10.39 o 
   5  11  10        2.54       -0.09      6.08 o 
   6  11  10        3.26        1.94      6.38 o 
   1  12  10       18.49       20.39     10.35 o 
   2  12  10       10.10       -7.37      8.62 o 
   3  12  10       20.71       29.95      9.97 o 
   4  12  10        7.15        7.04      8.91 o 
   5  12  10       40.54       40.52      7.16 o 
  -4  -7  11        1.72       -1.91      6.52 o 
  -3  -7  11       12.23       19.44      7.23 o 
  -2  -7  11        1.62       -2.32      6.73 o 
  -1  -7  11        3.60       -0.09      6.66 o 
   0  -7  11       36.61       23.24      7.91 o 
   1  -7  11        3.57        2.79      6.38 o 
  -4  -6  11        0.40        4.68      6.21 o 
  -3  -6  11       34.86       34.70      7.63 o 
  -2  -6  11      110.27      108.83      9.59 o 
  -1  -6  11       34.84       27.97      7.23 o 
   0  -6  11       15.51       21.12      7.09 o 
   1  -6  11        5.09       13.70      6.95 o 
   2  -6  11        0.15       -3.45      5.72 o 
  -6  -5  11        1.92        0.05      9.71 o 
  -5  -5  11       17.02       25.73      9.35 o 
  -3  -5  11      109.74      108.59      9.38 o 
  -2  -5  11      112.75      108.74      9.24 o 
  -1  -5  11        0.76        3.54      5.69 o 
   0  -5  11       34.62       60.12      7.72 o 
   1  -5  11        4.24        6.33      6.17 o 
   2  -5  11        7.19       14.01      4.75 o 
   3  -5  11        5.46       12.50      8.58 o 
  -6  -4  11        1.97        8.93     10.28 o 
  -5  -4  11        2.65        0.71      8.46 o 
  -4  -4  11      126.63      128.51     11.50 o 
  -3  -4  11       77.21       77.32      8.79 o 
  -2  -4  11        6.50       11.62      5.55 o 
  -1  -4  11       32.89       32.58      6.50 o 
   0  -4  11       64.13       70.77      7.68 o 
   1  -4  11        6.43        3.66      3.88 o 
   2  -4  11       37.31       29.17      4.97 o 
   3  -4  11       14.85       17.33      4.70 o 
   4  -4  11       29.41       24.46      5.75 o 
  -6  -3  11        2.78        5.22     10.18 o 
  -5  -3  11       30.36       29.58      8.53 o 
  -4  -3  11       61.65       65.25      9.09 o 
  -3  -3  11        1.05        5.32      6.19 o 
  -2  -3  11       19.81       33.40      6.61 o 
  -1  -3  11        6.24        2.43      4.75 o 
   0  -3  11       13.92       22.04      5.41 o 
   1  -3  11      358.75      323.67      9.16 o 
   2  -3  11      100.85       94.39      6.03 o 
   3  -3  11       34.84       40.42      5.23 o 
   4  -3  11        7.54        6.94      4.71 o 
   5  -3  11        0.78       -3.08      5.27 o 
  -6  -2  11        2.54        8.48      9.47 o 
  -5  -2  11       39.44       43.49      9.73 o 
  -4  -2  11        4.07       10.42      7.91 o 
  -3  -2  11       67.82       61.44      8.62 o 
  -2  -2  11        0.49        0.33      4.82 o 
  -1  -2  11        7.08        4.13      4.58 o 
   0  -2  11       75.67       77.08      4.81 o 
   1  -2  11       39.92       42.63      4.16 o 
   2  -2  11      467.57      485.63     11.37 o 
   3  -2  11        2.16        0.76      4.06 o 
   4  -2  11        5.65       11.22      4.88 o 
   5  -2  11        1.84       -3.69      7.54 o 
  -6  -1  11       25.01       37.44     10.91 o 
  -5  -1  11        1.74      -10.80      7.96 o 
  -4  -1  11        3.76        5.98      7.37 o 
  -3  -1  11       12.93       12.26      6.28 o 
  -2  -1  11      183.04      173.08     10.21 o 
  -1  -1  11        3.72        2.83      4.37 o 
   0  -1  11      545.51      535.01     16.21 o 
   1  -1  11        7.74        2.88      3.14 o 
   2  -1  11      131.75      118.87      8.53 o 
   3  -1  11        3.76        4.98      4.03 o 
   4  -1  11       38.35       42.29      5.38 o 
   5  -1  11        0.41       -1.39      6.85 o 
   6  -1  11        0.27      -12.38      8.41 o 
  -6   0  11        3.88        6.85     10.16 o 
  -5   0  11        0.18       -3.24      8.24 o 
  -4   0  11       31.53       29.95      8.39 o 
  -3   0  11      103.90      118.30     10.02 o 
  -2   0  11       21.40       30.38      6.45 o 
  -1   0  11      855.35      827.41     22.47 o 
   0   0  11       20.31       14.65      4.70 o 
   1   0  11        4.85       16.89      5.13 o 
   2   0  11       33.22       49.39      4.33 o 
   3   0  11        0.53        1.58      6.04 o 
   4   0  11      257.09      231.39      8.37 o 
   5   0  11       13.87       18.64      7.11 o 
   6   0  11       10.21       12.99      8.22 o 
  -6   1  11       38.21       45.50     11.43 o 
  -5   1  11        0.28        3.92      8.32 o 
  -4   1  11       15.81       28.99      8.81 o 
  -3   1  11       77.77       91.87      9.28 o 
  -2   1  11      274.31      256.64     12.92 o 
  -1   1  11       51.63       66.99      6.33 o 
   0   1  11       30.29       41.36      5.48 o 
   1   1  11       10.94       14.95      3.71 o 
   2   1  11       23.98       23.21      4.28 o 
   3   1  11        1.09        0.38      3.30 o 
   4   1  11        2.16        9.59      5.74 o 
   5   1  11       76.54       91.33      9.50 o 
   6   1  11       48.73       57.54      8.76 o 
   7   1  11        0.05        3.52      8.53 o 
  -6   2  11       23.00       21.07     10.37 o 
  -5   2  11       35.80       33.10      9.52 o 
  -4   2  11      104.63      119.70     11.55 o 
  -3   2  11       14.90       27.47      7.61 o 
  -2   2  11        6.45       14.58      5.36 o 
  -1   2  11      108.69      107.32      7.61 o 
   0   2  11      150.52      159.34      9.00 o 
   1   2  11        6.50        8.53      2.80 o 
   2   2  11       32.91       39.48      3.88 o 
   3   2  11       60.84       58.40      6.73 o 
   4   2  11       84.90      106.47      8.62 o 
   5   2  11       50.40       55.51      8.20 o 
   6   2  11        0.13       11.72      7.42 o 
   7   2  11        1.90       -7.13      7.11 o 
  -6   3  11       76.22       83.03     12.09 o 
  -5   3  11       78.95       81.10     11.46 o 
  -4   3  11       17.89       26.20      8.41 o 
  -3   3  11       94.49       80.41      9.50 o 
  -2   3  11        3.34       12.95      5.27 o 
  -1   3  11      370.33      384.37     14.15 o 
   0   3  11       53.85       59.41      6.50 o 
   1   3  11      221.66      218.32     11.01 o 
   2   3  11      141.40      163.92      9.50 o 
   3   3  11      251.13      265.24     11.60 o 
   5   3  11       30.06       45.97      7.18 o 
   6   3  11        9.35        5.74      6.28 o 
   7   3  11        2.65        9.12      7.11 o 
  -5   4  11       12.71       16.47      9.12 o 
  -4   4  11        6.77       17.72      8.06 o 
  -3   4  11       21.42       20.82      5.28 o 
  -2   4  11      176.77      189.31     10.96 o 
  -1   4  11      264.80      269.75     12.09 o 
   0   4  11      157.04      144.57      9.33 o 
   1   4  11       60.84       82.16      7.58 o 
   2   4  11      401.22      419.45     15.80 o 
   3   4  11       89.28       72.31      7.49 o 
   4   4  11       86.74       95.11      8.13 o 
   5   4  11       57.79       45.66      7.11 o 
   6   4  11       21.01       12.72      8.13 o 
   7   4  11       89.89       90.76      9.78 o 
  -5   5  11        2.71        2.46      8.67 o 
  -4   5  11        5.15        5.43      7.75 o 
  -3   5  11       49.63       52.91      8.46 o 
  -2   5  11       63.77       66.78      7.87 o 
  -1   5  11       87.04      104.91      8.93 o 
   0   5  11      122.85      117.66      8.95 o 
   1   5  11      126.09      133.04      9.80 o 
   2   5  11      194.83      182.46     11.03 o 
   3   5  11      109.32      118.92      9.19 o 
   4   5  11       25.41       27.40      6.21 o 
   5   5  11      393.56      383.09     11.18 o 
   6   5  11       33.34       31.44      5.56 o 
   7   5  11       60.63       58.54     11.24 o 
  -4   6  11        2.49       -0.73      5.89 o 
  -3   6  11       16.93       27.71      7.82 o 
  -2   6  11        5.28        8.93      7.16 o 
  -1   6  11       91.11      106.70      9.61 o 
   0   6  11        6.80        6.83      6.00 o 
   1   6  11       30.93       41.06      7.09 o 
   2   6  11        7.01       14.39      6.21 o 
   3   6  11       46.18       55.23      7.68 o 
   4   6  11      207.57      207.17     11.93 o 
   5   6  11        1.82        2.10      4.71 o 
   6   6  11        1.04        5.04      5.09 o 
   7   6  11      110.28      113.80     11.43 o 
  -4   7  11        1.17        8.38      6.42 o 
  -3   7  11        5.43        2.48      7.82 o 
  -2   7  11       14.40       16.58      8.72 o 
  -1   7  11       22.54       19.16      7.04 o 
   0   7  11        5.19        7.72      6.45 o 
   1   7  11      256.29      251.53     13.28 o 
   2   7  11      138.39      134.63     10.39 o 
   3   7  11      163.95      180.22     11.60 o 
   4   7  11      115.04      126.41     10.23 o 
   5   7  11       15.05       17.64      5.71 o 
   6   7  11        1.07       -0.28      3.97 o 
   7   7  11        1.15       -1.71      5.25 o 
  -3   8  11        0.01        7.16      9.83 o 
  -2   8  11        6.08       -1.49      7.65 o 
  -1   8  11        6.11        5.69      7.94 o 
   0   8  11      326.05      300.48     14.93 o 
   1   8  11       56.30       54.92      8.29 o 
   2   8  11       47.64       48.57      8.08 o 
   3   8  11       26.73       23.41      7.30 o 
   4   8  11       43.03       47.10      9.00 o 
   5   8  11      114.72      124.73      8.11 o 
   6   8  11        8.52       17.35      5.82 o 
   7   8  11       13.14       17.23      5.98 o 
  -2   9  11        0.69        2.55      8.41 o 
  -1   9  11       38.36       46.99      9.97 o 
   0   9  11        0.74        5.15      7.51 o 
   1   9  11        5.93        1.70      7.13 o 
   2   9  11       89.66      101.81     10.28 o 
   3   9  11        2.73       -5.39      6.73 o 
   4   9  11        8.21        0.17      6.90 o 
   5   9  11       33.73       41.20      6.43 o 
   6   9  11       22.15       21.86      6.33 o 
   7   9  11       66.38       69.46      7.75 o 
  -1  10  11       14.78       19.51     10.13 o 
   0  10  11       38.76       43.61     10.58 o 
   1  10  11        4.39        5.98      7.96 o 
   2  10  11        8.50       13.35      8.36 o 
   3  10  11       13.14       18.80      8.34 o 
   4  10  11      120.90      151.87     12.40 o 
   5  10  11        2.25        5.72      6.03 o 
   6  10  11       72.60       82.23      8.85 o 
   0  11  11        0.84       -5.10     10.06 o 
   1  11  11        1.91       -2.98      8.41 o 
   2  11  11       38.30       43.77     10.09 o 
   3  11  11       50.20       40.37     10.11 o 
   4  11  11      106.86      117.38     12.07 o 
   5  11  11       71.60       69.52     10.87 o 
  -4  -6  12       21.47       23.36      7.94 o 
  -3  -6  12        0.20        5.08      6.69 o 
  -2  -6  12       45.87       55.18      8.67 o 
  -1  -6  12       38.44       30.33      7.58 o 
   0  -6  12        3.38        0.54      6.83 o 
   1  -6  12        1.63       -4.84      6.66 o 
  -3  -5  12       20.27       20.86      6.95 o 
  -2  -5  12       20.99       17.48      6.80 o 
  -1  -5  12       10.69        9.92      6.43 o 
   0  -5  12        0.65        3.38      5.93 o 
   1  -5  12        3.08        2.67      6.33 o 
  -5  -4  12        0.15        4.37      8.43 o 
  -4  -4  12       16.03       21.28      8.60 o 
  -2  -4  12        0.51       -3.54      5.34 o 
  -1  -4  12       13.17       18.05      6.17 o 
   0  -4  12       29.34       34.77      6.95 o 
   1  -4  12       12.42       20.55      6.71 o 
   2  -4  12        9.20        6.33      7.32 o 
   3  -4  12        0.37       -6.17      4.50 o 
  -6  -3  12        1.31       15.57     10.16 o 
  -5  -3  12        9.70       11.69      9.26 o 
  -4  -3  12       30.50       37.21      8.83 o 
  -3  -3  12       24.83       33.28      8.32 o 
  -1  -3  12        0.49        0.02      5.01 o 
   0  -3  12       15.28       20.01      6.09 o 
   1  -3  12        0.54       -0.92      5.13 o 
   2  -3  12        2.51        7.13      6.69 o 
   3  -3  12       18.25       11.44      4.71 o 
   4  -3  12       21.13       22.27      5.75 o 
  -6  -2  12       10.08       14.32     10.61 o 
  -5  -2  12       48.18       54.26     10.65 o 
  -4  -2  12        4.19        9.90      8.01 o 
  -3  -2  12        5.81       10.82      7.58 o 
  -2  -2  12       30.67       33.21      6.92 o 
   0  -2  12       16.88       14.69      5.36 o 
   1  -2  12       75.48       85.07      6.51 o 
   2  -2  12        3.62        1.61      5.67 o 
   3  -2  12       18.72       23.50      5.16 o 
   4  -2  12       23.04       26.16      5.46 o 
   5  -2  12        1.08        1.37      8.93 o 
  -6  -1  12        0.70       -5.65     10.09 o 
  -5  -1  12        2.13        0.05      9.66 o 
  -4  -1  12      112.14      115.07     11.48 o 
  -3  -1  12       32.36       29.01      7.84 o 
  -2  -1  12        2.28        2.69      5.55 o 
  -1  -1  12        1.65        6.00      5.24 o 
   0  -1  12        1.89       -5.20      4.32 o 
   1  -1  12      290.97      283.26      8.41 o 
   2  -1  12        4.99        9.68      5.68 o 
   3  -1  12      170.57      193.83      7.71 o 
   4  -1  12       17.80       12.24      4.88 o 
   5  -1  12        8.31       13.68      7.96 o 
  -6   0  12       41.97       35.91     11.95 o 
  -5   0  12        2.71        4.54      9.28 o 
  -4   0  12        1.94       -4.37      8.43 o 
  -3   0  12       24.04       27.76      8.01 o 
  -2   0  12        7.05       15.83      6.66 o 
  -1   0  12       56.35       58.42      7.39 o 
   0   0  12      184.28      178.04      9.38 o 
   1   0  12        6.08       15.03      7.83 o 
   2   0  12       93.54      111.54      6.11 o 
   3   0  12       33.12       23.11      4.44 o 
   4   0  12      165.27      178.56     11.29 o 
   5   0  12       15.71       -0.47      7.20 o 
   6   0  12        4.52        1.65      8.58 o 
  -6   1  12       28.32       29.01     11.55 o 
  -5   1  12       13.15       22.61      9.95 o 
  -4   1  12        1.73       -6.78      7.68 o 
  -3   1  12       24.16       21.43      7.82 o 
  -2   1  12       72.93       89.81      8.91 o 
  -1   1  12        4.44        7.68      5.10 o 
   0   1  12        7.98       11.85      3.59 o 
   1   1  12       97.20       93.75      5.36 o 
   2   1  12       10.81        7.57      7.30 o 
   3   1  12        0.20       -0.96      3.78 o 
   4   1  12        3.10       -4.20      5.83 o 
   5   1  12       32.58       24.17      7.42 o 
   6   1  12        0.89        2.74      7.42 o 
  -5   2  12        8.26        2.06      9.02 o 
  -4   2  12       57.54       56.77     10.39 o 
  -3   2  12       38.78       40.56      8.60 o 
  -1   2  12      179.10      196.30     10.56 o 
   0   2  12        2.94       -2.41      4.87 o 
   1   2  12       11.34       15.80      3.40 o 
   2   2  12        0.65       -2.56      3.24 o 
   3   2  12       67.14       57.83      7.32 o 
   4   2  12       21.12       15.19      6.85 o 
   5   2  12       17.59       25.35      7.28 o 
   6   2  12       31.15       41.25      8.65 o 
  -5   3  12       42.97       38.41     10.82 o 
  -4   3  12        0.45        5.03      8.20 o 
  -3   3  12       59.05       50.08      9.09 o 
  -2   3  12        6.29        3.24      5.43 o 
  -1   3  12        1.88        5.95      5.60 o 
   0   3  12       12.73       21.10      5.91 o 
   1   3  12       13.15       16.77      5.95 o 
   2   3  12      101.63      106.37      8.53 o 
   3   3  12        1.72       13.13      5.98 o 
   4   3  12      137.80      141.78     10.23 o 
   5   3  12        2.04        0.90      6.09 o 
   6   3  12        7.17       13.84      7.35 o 
   7   3  12        1.81       -3.57      7.91 o 
  -5   4  12        3.56       -0.90      9.97 o 
  -4   4  12        0.13       -4.20      8.03 o 
  -3   4  12        1.04        3.35      7.49 o 
  -2   4  12        8.59        9.17      6.31 o 
  -1   4  12      195.65      197.70     11.17 o 
   0   4  12       55.54       54.62      7.25 o 
   1   4  12       24.31       33.69      7.16 o 
   2   4  12      137.41      146.37     10.28 o 
   3   4  12      135.68      135.29      9.92 o 
   4   4  12        0.60        0.73      5.43 o 
   5   4  12        0.06        3.50      6.05 o 
   6   4  12        1.14       -2.48      6.52 o 
   7   4  12       22.00        6.57      8.36 o 
  -4   5  12       43.60       39.33      9.95 o 
  -3   5  12        9.35       13.38      5.66 o 
  -2   5  12       10.56        0.17      6.05 o 
  -1   5  12        6.22        7.94      6.33 o 
   0   5  12        5.70        6.66      6.52 o 
   1   5  12      609.90      627.35     21.00 o 
   2   5  12        1.17        6.07      6.02 o 
   3   5  12        5.06       15.66      6.59 o 
   4   5  12        1.27        8.08      6.00 o 
   5   5  12        3.38       10.23      6.61 o 
   6   5  12       57.88       52.01      6.10 o 
   7   5  12       14.80        8.95      7.37 o 
  -4   6  12       36.29       29.50      9.83 o 
  -3   6  12        1.37        3.09      7.96 o 
  -2   6  12        4.04       -0.69      7.02 o 
  -1   6  12       95.91      106.21     10.39 o 
   0   6  12      302.79      295.92     14.46 o 
   1   6  12      425.50      387.22     16.13 o 
   2   6  12       38.56       50.25      8.06 o 
   3   6  12        1.98        6.40      6.45 o 
   4   6  12       25.75       31.44      8.29 o 
   5   6  12       70.99       67.92      9.14 o 
   6   6  12      106.34       98.79      7.57 o 
   7   6  12       71.43       73.76      7.53 o 
  -3   7  12        6.04        6.73      8.13 o 
  -2   7  12       63.05       64.54     10.06 o 
  -1   7  12       14.18       25.99      7.80 o 
   0   7  12       21.61       33.12      8.36 o 
   1   7  12       78.27       87.12      9.47 o 
   2   7  12       76.82       84.38      9.80 o 
   3   7  12       47.08       50.46      8.62 o 
   4   7  12       55.24       61.75      9.40 o 
   5   7  12        4.93        4.13      7.49 o 
   6   7  12      160.89      169.30      7.45 o 
   7   7  12       38.08       58.73      7.43 o 
  -2   8  12        1.72       -0.69      8.17 o 
  -1   8  12        0.30        1.72      7.80 o 
   0   8  12       51.00       60.59      9.61 o 
   1   8  12       72.53       57.52      9.50 o 
   2   8  12      116.95      106.18     10.63 o 
   3   8  12        2.86       -1.75      6.83 o 
   4   8  12       40.23       47.53      9.38 o 
   5   8  12        3.79        2.08      7.18 o 
   6   8  12       67.41       83.44      7.80 o 
  -2   9  12        1.35        0.85      8.69 o 
  -1   9  12       10.95        1.75      9.26 o 
   0   9  12       31.11       34.35      9.50 o 
   1   9  12        8.68        7.32      8.69 o 
   2   9  12       18.27       22.35      8.10 o 
   3   9  12       30.25       27.59      9.21 o 
   4   9  12        2.18        1.63      7.30 o 
   5   9  12       67.60       78.26     10.68 o 
   6   9  12        0.11        6.19      5.96 o 
   0  10  12        0.77        3.85      8.60 o 
   1  10  12       30.78       36.83      9.47 o 
   2  10  12       22.92       27.33      9.17 o 
   3  10  12       24.59       37.04     10.23 o 
   4  10  12        0.93       -4.02      8.50 o 
   5  10  12        9.83       10.30      9.19 o 
   2  11  12       20.36        9.71      8.86 o 
   3  11  12        9.54       19.11      9.61 o 
  -3  -5  13        1.09       -9.39      6.26 o 
  -2  -5  13        0.39       -8.50      5.67 o 
  -1  -5  13        8.53       12.14      7.09 o 
   0  -5  13        2.70       -3.02      6.38 o 
   1  -5  13        1.64        6.17      6.99 o 
  -2  -4  13        1.18        4.87      6.47 o 
  -1  -4  13       23.25       25.47      7.09 o 
   0  -4  13        5.05        6.24      6.21 o 
   1  -4  13       23.42       33.36      7.56 o 
  -4  -3  13        0.31        3.38      7.98 o 
  -1  -3  13       18.11       13.91      6.31 o 
   0  -3  13        3.44        7.37      5.95 o 
   1  -3  13       98.09      116.72      9.24 o 
   2  -3  13       24.18       17.86      7.44 o 
   3  -3  13       16.74       21.57      8.22 o 
  -5  -2  13       14.53       19.51     10.06 o 
  -4  -2  13        8.03       16.42      9.43 o 
  -3  -2  13       57.43       46.06      9.35 o 
  -2  -2  13        0.45        7.20      6.71 o 
   0  -2  13       33.47       33.43      6.54 o 
   2  -2  13       55.92       39.80      8.10 o 
   3  -2  13        0.57        7.46      5.85 o 
   4  -2  13        1.25       -3.13      5.38 o 
  -5  -1  13       68.56       70.80     12.19 o 
  -4  -1  13       74.64       96.22     11.67 o 
  -3  -1  13       21.15       14.36      7.70 o 
  -2  -1  13        0.28       -0.35      6.28 o 
  -1  -1  13      172.30      136.19      9.76 o 
   1  -1  13      192.92      163.21     10.18 o 
   2  -1  13        1.99        1.25      4.16 o 
   3  -1  13        0.58       -1.70      4.44 o 
   4  -1  13       89.77       70.54      6.76 o 
  -5   0  13      134.89      148.35     15.05 o 
  -4   0  13        0.75       15.38      9.26 o 
  -3   0  13        0.16        3.02      6.92 o 
  -2   0  13       35.37       27.50      7.39 o 
  -1   0  13       84.29       71.01      7.89 o 
   1   0  13        3.47        1.96      4.98 o 
   2   0  13       27.39       35.98      4.97 o 
   3   0  13      109.41      127.52     10.51 o 
   4   0  13      160.58      146.13     12.12 o 
   5   0  13        9.78       21.24      9.12 o 
  -5   1  13        4.47        8.95     10.28 o 
  -4   1  13        0.16        0.52      8.46 o 
  -3   1  13        0.07       -6.28      7.13 o 
  -2   1  13        1.13        2.74      6.43 o 
   0   1  13        3.02        5.34      5.69 o 
   1   1  13      115.93      126.48      6.22 o 
   2   1  13        0.44        3.24      3.63 o 
   3   1  13       15.70       20.81      4.79 o 
   4   1  13        2.43       -0.94      6.83 o 
   5   1  13        8.08       30.69      8.83 o 
  -5   2  13       13.85       17.88     10.04 o 
  -4   2  13        5.13       16.25      9.14 o 
  -3   2  13       26.23       29.65      8.62 o 
  -2   2  13        3.74        5.20      7.35 o 
  -1   2  13      116.79      137.63      9.64 o 
   0   2  13       20.89       20.27      6.61 o 
   1   2  13        0.40        2.46      4.06 o 
   2   2  13       31.12       37.05      4.91 o 
   3   2  13        0.05       -0.19      5.55 o 
   4   2  13        0.07       -4.65      5.98 o 
   5   2  13       22.93       28.21      8.17 o 
   6   2  13       21.28       20.41      8.98 o 
  -4   3  13       14.86       15.24      9.73 o 
  -3   3  13       16.02       25.91      9.17 o 
  -1   3  13        3.89       10.91      6.69 o 
   0   3  13       13.15       15.09      6.78 o 
   1   3  13        0.67       -3.94      5.48 o 
   2   3  13        9.73        8.27      5.81 o 
   3   3  13       13.13       21.59      7.09 o 
   4   3  13       64.64       69.26      8.60 o 
   5   3  13        1.65        5.20      6.92 o 
   6   3  13       43.97       57.24      9.21 o 
  -4   4  13       13.92        4.35      9.33 o 
  -3   4  13        2.71        4.04      8.53 o 
  -2   4  13       18.04       22.65      7.68 o 
  -1   4  13       24.75       29.24      7.30 o 
   0   4  13        3.71        2.74      6.47 o 
   1   4  13       17.80       14.34      6.97 o 
   2   4  13        1.92       -0.02      6.83 o 
   3   4  13      197.36      179.44     10.98 o 
   4   4  13        5.74       16.72      6.80 o 
   5   4  13       44.15       52.16      8.62 o 
   6   4  13       11.00       12.28      7.51 o 
  -4   5  13        0.33        6.43      9.85 o 
  -3   5  13        0.49        5.32      8.76 o 
  -2   5  13        1.83        7.49      7.23 o 
  -1   5  13        1.54       10.16      6.97 o 
   0   5  13      107.13      107.91      9.92 o 
   1   5  13        0.63        8.17      6.95 o 
   2   5  13       57.63       57.05      8.62 o 
   3   5  13        1.92       -2.29      6.73 o 
   4   5  13       39.67       40.96      8.27 o 
   5   5  13        4.48       -3.83      6.19 o 
   6   5  13        1.92       -3.28      6.76 o 
  -3   6  13        2.07       -0.94      8.65 o 
  -2   6  13        0.93       -7.37      7.06 o 
  -1   6  13       34.14       48.19      8.79 o 
   0   6  13        1.58        0.21      6.52 o 
   1   6  13      205.53      205.56     12.85 o 
   2   6  13       71.60       79.23      9.80 o 
   3   6  13        7.73       12.52      7.09 o 
   4   6  13        2.43        4.30      7.91 o 
   5   6  13       48.66       51.57      6.34 o 
   6   6  13       10.06       -0.35      7.13 o 
  -2   7  13       34.07       24.78      9.66 o 
  -1   7  13        3.82       -2.60      7.28 o 
   0   7  13        0.36        0.26      7.20 o 
   1   7  13       81.26       95.06     10.70 o 
   2   7  13       99.93       88.44     10.25 o 
   3   7  13       47.26       62.06      9.99 o 
   4   7  13        0.37        2.15      7.77 o 
   5   7  13        4.21        5.67      7.75 o 
   6   7  13       91.43       88.04     11.46 o 
  -2   8  13       11.12       16.94     10.30 o 
  -1   8  13        8.45       14.17      8.62 o 
   0   8  13       11.33        8.17      8.15 o 
   1   8  13       45.71       49.51      9.76 o 
   2   8  13        1.04        5.27      8.15 o 
   3   8  13       80.36       65.01      9.90 o 
   4   8  13       57.35       49.18      9.50 o 
   5   8  13       38.84       41.03     10.11 o 
   0   9  13        0.80        0.76      8.93 o 
   1   9  13       21.90       21.59      9.14 o 
   2   9  13       24.44       18.14      9.28 o 
   3   9  13        9.62       12.87      8.74 o 
   4   9  13        3.64        3.35      8.27 o 
   5   9  13       70.95       81.57     11.76 o 
   1  10  13        0.42       -1.54      8.50 o 
   2  10  13       23.36       36.26      9.99 o 
   3  10  13       43.66       45.57     10.39 o 
   4  10  13        9.31       14.01      9.28 o 
  -2  -4  14        3.10        8.27      6.92 o 
  -1  -4  14       16.14       29.34      7.98 o 
   0  -4  14       11.85        4.37      6.64 o 
  -2  -3  14        5.59        7.54      6.50 o 
  -1  -3  14        4.11       -0.78      6.00 o 
   0  -3  14        4.49       -0.66      5.91 o 
  -4  -2  14        0.07       -0.52      9.54 o 
  -3  -2  14        6.10        1.75      8.41 o 
  -1  -2  14        0.32       -4.89      5.24 o 
   0  -2  14       32.70       28.56      6.92 o 
   2  -2  14        6.53        9.19      4.97 o 
   3  -2  14        1.28       -7.88      5.34 o 
  -4  -1  14        3.60       11.72     10.02 o 
  -3  -1  14       27.16       39.73      9.64 o 
  -2  -1  14        1.65        3.43      6.45 o 
   0  -1  14       77.43       73.42      7.68 o 
   2  -1  14       11.91       17.75      5.23 o 
   3  -1  14        0.69       -1.64      4.79 o 
  -4   0  14        0.92        3.05      9.33 o 
  -3   0  14        2.74        0.85      7.35 o 
  -2   0  14       50.58       46.30      8.24 o 
  -1   0  14       49.99       37.89      7.32 o 
   1   0  14        0.47       -5.45      4.02 o 
   2   0  14        1.29       -2.26      4.44 o 
   3   0  14       18.66       15.13      5.24 o 
   4   0  14        8.33       10.94      7.63 o 
  -4   1  14       85.85       78.03     12.50 o 
  -3   1  14        5.74        1.02      7.77 o 
  -2   1  14        0.03        0.85      6.87 o 
  -1   1  14        9.76       11.06      6.66 o 
   1   1  14        3.48        6.17      6.26 o 
   2   1  14       15.13       11.81      4.41 o 
   3   1  14        6.92        3.97      7.16 o 
   4   1  14       34.15       49.70      9.19 o 
  -4   2  14       11.88        2.98      9.52 o 
  -3   2  14       27.57       18.69      8.62 o 
  -2   2  14        2.13        4.84      7.72 o 
   0   2  14        3.38        0.52      6.54 o 
   1   2  14       53.27       51.54      8.88 o 
   2   2  14        8.54       14.20      6.66 o 
   3   2  14       14.49       21.87      7.51 o 
   4   2  14        0.86        0.69      7.37 o 
   5   2  14       88.56       95.06     11.43 o 
  -4   3  14       22.18       38.93     11.36 o 
  -3   3  14        0.65        3.59      8.67 o 
  -2   3  14      111.70      121.47     11.95 o 
   0   3  14       25.13       27.31      7.37 o 
   1   3  14        1.50       -3.54      6.97 o 
   2   3  14       24.76       29.35      5.49 o 
   3   3  14       17.70       21.69      7.94 o 
   4   3  14        0.79       -9.92      6.61 o 
   5   3  14        0.62       -6.64      6.83 o 
  -3   4  14        0.12       -2.22      9.00 o 
  -1   4  14        0.75        3.83      6.85 o 
   0   4  14        0.32       -3.99      6.92 o 
   1   4  14       38.41       55.84      9.07 o 
   2   4  14       14.92       25.56      7.91 o 
   3   4  14      115.53       97.37      7.32 o 
   4   4  14        0.57        3.28      7.39 o 
   5   4  14       21.77       16.32      7.65 o 
  -3   5  14       21.86       25.28     10.25 o 
  -1   5  14        4.64        2.34      7.49 o 
   0   5  14       47.04       57.24      9.24 o 
   1   5  14       23.46       20.03      8.20 o 
   2   5  14      131.85      105.26     10.96 o 
   3   5  14        0.40       -3.64      7.20 o 
   4   5  14       25.58       23.96      5.79 o 
   5   5  14       67.09       64.09     10.02 o 
  -2   6  14        2.47       -9.45      8.13 o 
  -1   6  14        0.17       -2.62      8.29 o 
   0   6  14       21.25       26.48      8.24 o 
   1   6  14       33.36       32.62      9.07 o 
   2   6  14        1.49        1.44      7.49 o 
   3   6  14       51.45       50.43      9.73 o 
   4   6  14        7.35       16.70      8.67 o 
   5   6  14        0.16        3.31      5.47 o 
  -1   7  14        1.70       -2.67      8.41 o 
   0   7  14       14.09       17.01      8.41 o 
   1   7  14      154.84      172.75     13.16 o 
   2   7  14       42.93       35.76      9.24 o 
   3   7  14        0.28        6.50      8.01 o 
   4   7  14        7.11       12.71      8.67 o 
   5   7  14       13.30        6.14      8.83 o 
   0   8  14       55.29       70.92     11.22 o 
   1   8  14        9.66       12.02      8.58 o 
   2   8  14       16.14        5.48      8.13 o 
   3   8  14       84.52       77.08     11.13 o 
   4   8  14        3.72        4.37      8.58 o 
   2   9  14       17.61       18.40      9.45 o 
   3   9  14       43.09       35.32     10.06 o 
  -1  -2  15        0.80       -3.35      6.00 o 
   1  -1  15        0.79        0.02      6.97 o 
   2  -1  15        4.04       -1.51      6.78 o 
  -2   0  15       30.56       36.92      8.55 o 
  -1   0  15        1.83        3.40      6.64 o 
   2   0  15        0.50       -1.21      5.02 o 
  -3   1  15       16.53       12.57      8.95 o 
  -2   1  15        1.50        0.09      7.13 o 
  -1   1  15        0.22        5.24      7.06 o 
   1   1  15        8.59        9.85      7.98 o 
   2   1  15        0.81        1.46      6.69 o 
   3   1  15        0.17       -0.02      7.49 o 
  -2   2  15        0.86       -6.78      7.35 o 
   1   2  15       34.93       41.74      9.17 o 
   2   2  15       32.58       28.28      7.54 o 
   3   2  15       19.53       15.33      7.75 o 
  -2   3  15        0.06       -8.41      7.77 o 
   0   3  15       14.57        7.77      7.65 o 
   1   3  15        5.77       17.39      8.46 o 
   2   3  15       18.92       24.95      8.88 o 
   3   3  15        0.13       -4.61      6.92 o 
   4   3  15       22.72       42.45      9.64 o 
  -2   4  15       24.30       17.39      9.54 o 
   0   4  15        0.21       -2.98      7.82 o 
   1   4  15       47.14       45.85     10.16 o 
   2   4  15       10.23       -1.13      8.43 o 
   3   4  15        0.05        1.75      8.22 o 
   4   4  15        0.08       -5.79      7.65 o 
  -1   5  15       17.71       18.80      8.79 o 
   0   5  15       24.33       30.52      9.02 o 
   1   5  15        8.54       16.87      8.91 o 
   2   5  15       20.18        0.33      7.77 o 
   3   5  15        1.23       -3.26      8.65 o 
   4   5  15        4.39       10.89      9.05 o 
  -1   6  15       10.81       11.65      9.19 o 
   0   6  15        1.01       -4.49      8.46 o 
   1   6  15       38.26       36.43     10.18 o 
   2   6  15        0.11       -7.37      7.70 o 
   3   6  15        8.00        6.26      9.17 o 
   1   7  15       15.95       -1.87      8.27 o 
   2   7  15        1.28        2.48      8.69 o 
   3   7  15       64.99       70.63     11.41 o 
   1   3  16        5.35        5.46      8.95 o 
   1   4  16        4.88        6.64      9.31 o 
                                                 
